# Supplementary material for: Expression pattern determines regulatory logic
Source: PLoS One. 2021 Jan 4;16(1):e0244864. doi: 10.1371/journal.pone.0244864 (PMC7781484; doi:10.1371/journal.pone.0244864)
Supplement: S1 Table — (XLS) [file pone.0244864.s007.xls]

## Sheet: 200919_worm_tf_expr
Sequence name	Public name	WBGeneID	DBD	Pharyngeal (37)	AFD	ASG	GABAergic	Cluster 25	Cholinergic (36)	Cholinergic (11)	Touch receptor	Cholinergic (3)	Cluster 21	URX/AQR/PQR	Cluster 17	Cholinergic (29)	CAN	Cholinergic (26)	SDQ/ALN/PLN	PVC/PVD	ASEL	ASER	ASI/ASJ	ASK	AWA	AWB/AWC	BAG	Cholinergic (15)	Cholinergic (23)	Cholinergic (24)	Cholinergic (35)	Cluster 10	Cluster 13	Cluster 16	Cluster 27	Cluster 40	Cluster 5	Dopaminergic	DVA	flp-1(+)	Pharyngeal (33)	RIA	RIC	meanExpr
B0238.11	B0238.11	WBGene00015075	Unknown	216.939	99.3739	75.9403	67.1944	67.1853	51.398	44.8024	41.1069	35.7609	32.7348	27.8707	24.9975	20.7539	20.5933	20.4168	11.7702	7.17115	0	0	0	0	0	0	0	0	0	0	0	0	0	0	0	0	0	0	0	0	0	0	0	21.6502
C32D5.1	C32D5.1	WBGene00016310	Unknown	0	0	0	0	0	0	3.42163	0	0	7.11789	24.7023	0	27.7855	19.605	0	0	0	0	0	25.9	0	0	24.75	0	0	0	0	0	0	0	13.3547	0	0	0	0	0	8.54202	21.777	0	0	4.4239
C46H3.2	C46H3.2	WBGene00016725	Unknown	133.09	0	0	36.0245	0	0	47.6658	9.27896	113.606	0	0	60.3464	16.988	0	55.004	0	82.1701	0	0	0	25.7679	0	77.0535	0	0	0	45.2694	0	35.7961	0	0	0	0	0	0	0	24.0197	0	0	0	19.052
C52G5.2	C52G5.2	WBGene00008260	Unknown	0	0	0	0	0	0	3.10148	0	0	0	0	0	0	0	0	0	0	0	0	0	0	0	0	0	0	0	0	0	0	0	0	0	0	0	0	0	0	0	0	0	0.077537
Y37D8A.11	cec-7	WBGene00012551	Unknown	54.6448	0	0	23.8046	40.1188	0	15.0906	0	0	0	0	0	4.80746	0	27.8311	26.7094	4.7388	0	0	0	0	0	0	0	0	0	0	0	212.585	0	0	0	0	0	0	0	22.6899	0	38.6608	98.5902	14.2568
T05G5.6	ech-6	WBGene00001155	Unknown	0	0	0	49.9155	4.63775	0	14.0287	7.67695	24.8555	32.7896	0	0	37.6287	8.65847	17.1717	0	18.3854	0	0	0	0	0	0	32.803	0	0	0	0	75.0751	0	0	0	0	0	0	0	0	0	0	0	8.09066
C49A1.4	eya-1	WBGene00001377	Unknown	1471.13	0	0	0	0	0	5.26815	0	0	0	0	0	0	0	24.097	0	0	0	0	15.2082	0	0	0	0	0	200.2	0	0	0	0	0	0	0	0	0	0	8.58295	0	0	0	43.1122
H02I12.5	H02I12.5	WBGene00010353	Unknown	0	0	0	0	0	0	0	0	0	0	0	0	0	0	0	0	0	0	0	0	0	0	0	0	0	0	0	0	0	0	0	0	0	0	0	0	0	0	0	0	0
C26D10.2	hel-1	WBGene00001840	Unknown	532.617	0	215.775	222.197	354.754	162.615	342.258	237.391	357.193	260.629	98.9126	114.155	399.351	658.489	332.829	438.188	75.5826	90.0281	0	352.502	81.3021	125.566	301.404	141.943	32.0513	92.2084	259.685	140.896	611.936	252.701	193.815	29.769	613.284	121.71	415.329	512.225	565.053	358.715	357.346	535.963	274.709
C34C6.6	prx-5	WBGene00004194	Unknown	0	0	0	0	0	0	0	0	0	0	0	0	0	0	0	0	0	0	0	0	0	0	0	0	0	0	0	0	0	0	0	0	0	0	0	0	0	0	0	0	0
R06C1.6	R06C1.6	WBGene00011060	Unknown	6.31489	591.866	711.771	40.7506	3.5273	18.4257	68.7523	10.3599	131.972	71.5124	328.704	18.6376	67.1311	0	120.548	50.8731	95.6755	772.446	1967.1	513.407	1756.69	85.5706	2239.38	1647.08	0	276.052	31.0758	0	0	0	341.509	77.8574	95.9233	34.0971	72.6967	34.0414	140.342	103.072	0	0	313.129
K04G11.2	sel-7	WBGene00004764	Unknown	0	0	26.2481	26.534	0	0	25.8487	10.8087	26.2429	28.0654	0	0	21.5791	0	43.6892	0	0	0	0	0	0	0	0	0	0	0	0	0	17.0835	0	0	0	0	0	13.1301	0	2.36558	0	0	0	6.03988
T20F10.2	T20F10.2	WBGene00011864	Unknown	0	0	0	31.3725	7.89347	0	40.8349	198.771	63.6259	0	0	34.5054	41.0248	76.2981	33.0236	41.2368	0	0	0	11.6603	0	0	0	0	177.481	0	0	0	0	0	63.1552	0	0	0	0	0	0	0	37.6393	0	21.463
T24C4.2	T24C4.2	WBGene00020758	Unknown	0	0	0	0	0	0	7.64948	24.7439	0	0	0	0	0	0	0	0	0	0	0	0	0	0	56.6893	0	0	0	0	0	0	0	0	0	0	0	0	0	0	0	0	0	2.22707
ZK1128.6	ttll-4	WBGene00014232	Unknown	25.7759	0	129.921	244.452	5.57656	0	74.9804	25.3256	12.4665	84.1963	0	0	46.2678	18.0136	38.235	154.314	15.4771	97.2195	0	66.3038	101.043	0	49.8107	68.9386	226.494	155.4	0	0	42.8669	170.962	61.3422	0	0	0	77.1573	87.535	10.7498	140.385	0	0	55.7803
W02D9.4	W02D9.4	WBGene00012210	Unknown	0	0	0	0	0	0	0	0	0	0	0	0	0	0	0	0	0	0	0	0	0	0	0	0	0	0	0	0	0	0	0	0	0	0	0	0	0	0	0	0	0
Y62E10A.14	Y62E10A.14	WBGene00013380	Unknown	0	0	0	0	0	0	0	0	0	0	0	0	0	0	0	0	0	0	0	0	0	0	0	0	0	0	0	0	0	0	0	0	0	0	0	0	0	0	0	0	0
Y66H1A.4	Y66H1A.4	WBGene00022046	Unknown	0	161.134	0	18.2033	27.1328	0	25.3157	42.5303	43.8779	11.6969	125.061	56.6059	43.1701	85.2461	46.8131	0	3.251	0	0	0	73.0994	0	0	0	0	0	0	0	110.229	0	27.9019	0	303.03	0	0	0	13.2609	0	30.1605	0	31.193
ZC204.12	ZC204.12	WBGene00022562	Unknown	0	0	0	0	0	0	4.39036	0	0	0	0	0	0	0	0	0	0	0	0	0	0	0	0	0	0	0	0	0	0	0	0	0	0	0	0	0	0	0	0	0	0.109759
ZK1320.3	ZK1320.3	WBGene00014253	Unknown	0	0	0	0	0	0	0	0	0	84.1963	0	0	0	0	0	0	0	0	0	0	0	0	0	0	0	0	0	0	0	0	0	0	0	0	0	0	0	0	0	0	2.10491
F42G4.3	zyx-1	WBGene00006999	Unknown	192.73	0	33.9006	144.641	299.192	0	792.463	347.169	832.288	85.476	0	33.0885	349.953	0	626.094	0	396.815	0	0	23.2889	20.917	0	0	0	57.4053	0	607.799	0	0	151.512	238.303	157.494	0	0	1067.56	319.836	4.90088	296.409	18.3898	221.373	182.975
C30G4.4	C30G4.4	WBGene00016272	TSC-22/dip/bun	5.576	0	0	0	0	14.9665	17.6421	0	0	0	0	0	21.2442	0	0	0	0	0	71.9683	59.7693	0	0	0	0	0	0	0	0	0	0	0	0	905.146	0	43.6758	0	3.39058	0	0	0	28.5845
R07B5.9	lsy-12	WBGene00045419	AT Hook	656.134	124.938	26.2481	451.511	461.023	177.202	379.833	989.163	385.252	556.095	171.284	240.182	393.092	1124.92	357.635	58.0387	245.756	488.552	950.32	786.815	546.613	638.794	415.118	535.356	380.971	568.946	303.368	2101.06	95.8045	187.943	185.021	185.912	0	528.888	206.812	223.007	460.243	388.772	399.474	189.843	439.148
Y95B8A.8	Y95B8A.8	WBGene00022388	ZF - C2H2	13.9876	0	99.3838	58.2555	75.7787	120.206	53.2144	46.633	39.8362	5.37733	0	0	93.9029	174.189	35.0617	107.342	56.574	141.503	0	0	9.05403	0	0	0	0	0	23.9861	0	53.0651	0	37.2736	124.069	140.351	147.579	134.484	125.135	76.5136	0	19.2901	0	50.3012
C54G6.1	madf-6	WBGene00016930	MADF	0	0	0	0	0	0	0	0	0	0	0	0	0	0	0	0	0	0	0	0	0	0	0	0	0	0	0	0	0	0	0	0	0	0	0	0	0	0	0	0	0
F45H11.6	maf-1	WBGene00077521	bZIP	24.108	0	23.3492	38.0952	211.057	598.272	66.693	360.239	391.813	0	0	460.195	266.562	41.6328	122.625	10.6838	7.72248	0	0	52.651	9.05403	0	0	0	0	0	16.9941	0	0	995.103	0	0	0	19.6333	212.143	771.576	174.17	0	144.642	0	125.475
Y38F2AL.5	nhr-236	WBGene00021417	ZF - NHR	101.208	0	0	0	0	0	10.9608	0	0	0	0	0	0	0	0	0	0	0	0	0	0	0	0	0	0	0	0	0	0	0	0	0	0	0	0	0	0	0	0	0	2.80423
T10B5.10	T10B5.10	WBGene00020396	ZF - BED	0	0	0	0	65.5827	0	29.0771	0	184.435	0	0	0	0	112.535	0	0	0	0	0	0	0	0	0	0	98.6193	0	43.5996	0	0	0	0	0	0	0	0	0	0	0	96.4855	0	15.7584
T25C12.1	lin-14	WBGene00003003	Unknown	579.694	0	1195.66	702.937	259.25	136.121	637.563	570.82	727.055	254.343	446.285	237.092	387.711	371.893	592.074	858.649	919.605	705.524	259.74	444.521	0	477.971	193.489	396.53	1324.76	378.34	514.439	769.183	812.213	611.347	757.371	633.816	201.005	501.916	856.71	1055.01	282.422	468.454	628.572	98.5902	531.217
Y94H6A.11	egrh-3	WBGene00044651	ZF C2H2	0	0	11.8531	71.804	18.6768	21.9452	72.1468	39.6459	178.186	11.26	211.909	0	3.85275	107.649	42.1031	101.626	39.711	0	0	0	0	0	0	0	0	38.3803	0	0	187.018	0	0	0	0	0	0	0	11.8793	171.034	0	0	33.517
Y61A9LA.9	hpo-39	WBGene00022020	bZIP	0	0	0	0	0	0	0	0	0	0	0	0	0	0	0	0	0	0	0	0	0	0	0	0	0	0	0	0	0	0	0	0	0	0	0	0	0	0	0	0	0
Y44A6D.3	Y44A6D.3	WBGene00012854	Brinker	0	0	0	6.4257	0	0	20.9121	0	0	0	0	0	42.1428	365.175	0	0	20.4479	0	0	0	0	0	0	0	0	0	0	0	0	0	0	0	0	0	0	0	0	0	0	0	11.3776
Y48G1C.6	Y48G1C.6	WBGene00021679	CENPB	0	0	0	0	0	0	7.74584	0	6.19905	0	0	0	0	0	0	9.07112	49.0101	0	0	0	0	0	0	0	0	0	0	0	0	0	0	0	0	0	0	0	0	0	0	0	1.80065
Y75B8A.6	Y75B8A.6	WBGene00013543	CxxC	0	0	0	0	0	0	6.63725	0	0	0	0	0	0	0	0	0	117.185	0	0	0	0	0	0	0	0	0	0	0	0	0	66.384	0	0	0	0	0	81.4581	88.1834	0	0	8.9962
T24H10.7	jun-1	WBGene00012005	bZIP	134.288	1985.41	1353.76	50.7573	1946.21	1987.75	268.21	262.705	139.074	410.065	487.61	705.474	111.861	53.3319	93.0644	536.132	204.896	877.954	1358.63	924.72	1828.45	394.977	1805.16	1655.61	92.4216	930.896	337.352	1985.89	339.85	614.328	1368.42	521.528	373.81	3656.21	109.08	181.293	2045.7	241.595	112.684	1621.09	852.706
2L52.1	2L52.1	WBGene00007063	ZF - C2H2 - 1 finger	81.9672	0	89.9608	44.4278	12.3728	11.7481	54.9714	0	27.0563	409.761	0	0	14.2552	0	0	72.0164	188.383	0	0	197.734	0	0	0	0	0	0	101.513	0	0	0	137.28	0	0	116.55	156.561	0	56.1255	19.9243	0	0	44.8152
F32A5.1	ada-2	WBGene00017967	ZF - C2H2 - 1 finger, MYB	31.3084	0	37.8663	66.4798	35.7823	0	52.3046	84.4544	45.4649	60.93	0	0	0	78.7454	91.335	18.2749	70.6035	0	0	0	0	0	117.288	13.8198	280.432	125.196	0	0	27.2331	58.0413	20.0321	248.788	0	128.47	58.9253	72.4428	0	31.2598	103.742	0	48.9805
C25A1.11	aha-1	WBGene00000095	bHLH	73.4387	0	0	96.6743	144.654	98.1287	84.3298	99.8908	55.438	0	0	0	36.5546	3.2235	47.1829	77.0593	39.233	0	0	62.2503	25.1155	103.548	204.527	136.513	121.139	0	31.2891	225.378	0	0	10.9018	0	0	24.846	26.9637	13.8343	67.4626	0	0	0	47.7394
C41G7.5	ahr-1	WBGene00000096	bHLH	104.916	0	0	41.6504	50.7452	0	26.9453	49.4176	84.6501	0	577.021	0	0	18.5548	87.0768	1473.31	0	0	0	0	0	0	0	0	0	0	0	0	0	0	0	0	0	0	0	0	0	0	0	0	62.8571
R08B4.2	alr-1	WBGene00044330	HD - PRD	109.474	679.74	0	1131.87	7.40543	0	61.9528	599.373	56.6501	0	134.457	0	0	0	7.70909	0	289.237	372.529	0	9.67951	0	0	0	169.142	0	0	37.9037	0	0	14.4676	14.0268	0	0	0	758.627	0	112.166	368.878	0	0	123.382
K06A1.1	aptf-1	WBGene00019424	AP-2	0	0	0	0	0	0	4.31466	0	2.25469	0	0	367.863	0	0	0	0	0	0	0	0	0	0	0	0	0	0	0	0	0	153.332	0	0	0	0	0	0	0	0	0	0	13.1941
Y62E10A.17	aptf-2	WBGene00013383	AP-2	0	0	0	0	0	0	2.07677	0	0	0	0	0	0	0	0	0	0	0	0	0	0	0	0	0	0	0	0	0	0	0	0	0	0	0	0	0	0	0	0	0	0.0519191
F28C6.2	aptf-3	WBGene00009203	AP-2	0	0	0	0	0	38.8682	1.03432	0	0	0	0	0	0	0	0	0	0	0	0	0	0	0	0	0	0	0	34.9944	0	0	0	0	0	0	0	0	0	0	0	53.5217	0	3.21047
F28C6.1	aptf-4	WBGene00009202	AP-2	0	0	0	0	0	160.813	15.5364	0	7.2351	33.1411	0	110.772	0	0	0	0	0	0	0	0	9.05403	0	0	0	0	0	45.7838	0	0	0	0	0	0	0	0	0	7.07192	0	366.905	0	18.9078
T08H4.3	ast-1	WBGene00020368	WH - ETS	607.193	0	1549.4	0	43.0441	0	38.7537	4.48877	355.721	14.3121	0	0	0	9.27738	589.817	1029.2	3.06423	0	0	0	0	0	0	0	0	0	0	917.04	0	0	0	0	402.68	0	1042.62	0	0	65.2316	0	145.773	170.44
K08F8.2	atf-2	WBGene00000220	bZIP - 2 domains	0	0	0	8.17996	0	0	9.28778	0	0	0	0	0	0	0	10.8232	0	0	0	0	0	0	0	0	0	39.96	0	0	0	0	0	8.47918	0	0	0	10.4128	0	0	0	0	0	2.17857
T04C10.4	atf-5	WBGene00000221	bZIP	75.4684	141.904	141.336	56.0971	11.4308	14.9665	79.1264	30.699	12.3686	51.9211	455.16	0	81.6937	0	131.981	330.681	0	30.0634	72.3327	69.3751	144.349	35.8886	223.033	95.7529	0	0	0	0	0	113.96	125.678	0	0	0	66.5301	0	19.4005	28.86	0	311.371	73.7857
F45E6.2	atf-6	WBGene00000222	bZIP	25.4557	0	0	15.9156	17.9881	0	64.6128	34.923	36.5025	27.3269	0	0	37.7216	67.4908	23.7537	65.0522	50.1972	0	50.6586	0	0	0	0	0	296.012	0	33.5111	0	44.9479	66.9344	0	0	0	29.8846	0	34.7657	8.58295	66.3768	28.578	100.919	30.7028
C07G2.2	atf-7	WBGene00000223	bZIP	762.076	2756.19	499.878	864.537	130.038	175.4	461.654	542.257	424.489	539.011	561.367	513.659	660.418	63.7057	521.514	537.864	1473.03	2195.14	503.048	697.861	343.633	1321.72	2945.14	1249.34	691.334	212.768	507.971	132.947	82.672	111.383	288.963	795.46	240.673	332.052	582.688	567.173	669.054	683.457	992.641	520.239	703.861
F17A9.3	atf-8	WBGene00017535	bZIP	0	0	0	0	0	0	1.11553	0	0	0	0	0	0	0	0	0	0	0	0	0	0	0	0	0	0	0	0	0	0	0	0	0	0	0	0	0	0	0	0	0	0.0278882
ZC376.7	atfs-1	WBGene00013878	bZIP	133.827	194.818	69.0074	109.683	159.53	739.576	72.8568	111.212	42.4468	118.107	27.1621	65.5437	144.104	57.882	64.7985	114.692	46.5795	0	212.738	31.08	0	90.8368	0	15.8612	146.52	0	75.9198	144.842	76.1852	129.965	42.5594	0	268.456	0	69.7752	250.206	349.372	47.5398	33.8771	128.353	109.648
C44B9.4	athp-1	WBGene00008081	AT Hook x2	45.3762	0	0	27.4015	0	0	39.0976	9.68165	9.47957	0	0	0	64.7698	18.8513	38.4445	0	9.34926	91.9287	0	0	0	0	0	0	0	0	26.7746	0	132.591	0	31.5776	0	0	0	0	0	14.2552	0	44.0917	0	15.0918
H20J04.2	athp-2	WBGene00019217	AT Hook	117.607	88.6446	416.265	151.195	60.1031	199.441	152.794	156.58	86.1916	34.3595	214.977	0	67.548	126.478	144.389	293.043	81.9274	49.14	0	80.6831	49.96	49.3827	195.918	0	0	76.7607	120.946	0	89.8088	0	73.8344	125.123	0	22.8938	220.661	108.33	62.516	103.336	74.0102	0	97.3712
Y116A8C.22	athp-3	WBGene00013799	AT Hook x5	85.3825	0	0	0	0	0	0	0	0	0	0	0	0	0	0	0	0	0	0	0	0	0	0	0	0	0	0	0	0	0	0	0	0	0	0	0	0	0	0	0	2.13456
F09G2.9	attf-2	WBGene00017317	AT Hook x3	369.05	0	126.648	197.849	452.952	242.548	219.239	75.9272	223.575	443.541	153.913	260.398	211.079	202.609	221.442	150.901	72.3772	0	0	138.691	898.594	58.4447	296.17	13.8198	173.837	224.346	220.876	204.707	153.583	122.397	361.653	211.1	0	156.695	76.2965	151.047	128.327	212.903	160.592	104.657	192.32
F54C4.3	attf-3	WBGene00018794	ZF - C2H2 - 3 fingers, AT Hook	0	0	13.7283	19.2539	34.4353	0	63.9304	65.0329	0	0	119.446	0	18.7499	35.1605	179.407	69.4444	78.9469	180.18	0	0	28.578	0	0	0	0	0	10.7458	0	0	0	32.7054	0	0	175.623	403.841	0	0	15.9084	37.6393	0	39.5689
C05D10.1	attf-4	WBGene00015477	AT Hook	147.264	0	70.2593	14.8693	14.5758	0	85.7772	58.8308	41.0445	0	0	0	7.57203	0	49.784	0	343.047	0	0	8.02536	0	92.8005	0	0	0	0	36.4325	0	124.411	0	65.6779	0	0	0	66.1184	101.005	40.6651	0	0	0	34.204
T04G9.1	attf-5	WBGene00020214	AT Hook	96.9203	161.134	247.821	109.63	164.258	30.7579	101.235	88.6615	108.535	46.5742	149.29	27.5626	68.9808	138.549	120.708	184.171	238.151	0	72.3327	157.2	365.601	121.832	0	0	152.46	0	19.3424	34.4139	66.8708	50.0501	0	213.605	140.351	20.3824	133.26	15.6113	27.6891	45.208	0	0	92.9788
Y18D10A.1	attf-6	WBGene00012474	AT Hook x2	144.729	0	0	126.277	122.78	211.828	132.01	83.8804	142.187	0	0	0	178.236	540.38	196.512	50.026	0	0	0	89.739	0	0	0	0	0	92.2084	102.05	423.497	189.066	161.036	227.508	0	135.593	0	100.454	134.557	74.67	72.6331	85.7602	0	95.4404
B0019.2	B0019.2	WBGene00007094	AT Hook	28.4608	0	24.4284	18.4374	0	150.24	18.3224	23.2933	5.9848	0	0	0	26.457	93.1093	41.2855	18.8253	5.82866	0	0	0	0	0	0	0	0	0	0	0	0	0	0	0	0	26.058	0	0	0	0	0	0	12.0183
B0035.1	B0035.1	WBGene00007105	ZF - C2H2 - 2 fingers	81.5517	0	0	57.7205	78.3903	0	48.0849	35.2771	14.2298	14.3121	0	46.2792	102.69	80.4055	11.42	55.5455	23.3872	0	0	231.449	0	154.097	0	0	69.3001	0	23.6333	0	0	0	107.742	0	0	32.375	107.934	0	29.6596	0	89.368	0	37.3713
B0261.1	B0261.1	WBGene00015091	MYB	124.27	0	72.8417	54.585	109.003	152.662	79.4352	43.0746	79.7037	30.2943	176.121	58.5412	78.0185	125.115	100.436	83.9652	69.3788	92.2424	0	0	40.3747	0	0	0	148.009	0	26.9032	0	218.071	0	87.1657	0	0	0	15.7233	0	104.139	76.7075	0	0	56.1695
B0310.2	B0310.2	WBGene00015138	ZF - C2H2 - 2 fingers	0	0	0	0	0	0	0	0	0	0	0	0	0	0	0	0	0	65.4407	0	0	0	0	0	0	0	0	0	0	0	0	0	0	0	0	0	0	0	0	0	0	1.63602
B0336.3	B0336.3	WBGene00015143	ZF - CCCH	36.1623	0	91.9903	120.15	68.885	0	67.5473	44.2709	18.0781	111.324	139.123	66.177	87.5537	45.8393	210.938	120.735	105.541	0	0	23.8078	14.289	24.3345	182.69	65.8957	204.746	0	148.606	0	53.6251	566.503	146.888	0	0	60.7607	109.067	0	63.4684	78.8136	153.13	103.072	83.3503
B0336.7	B0336.7	WBGene00015147	ZF - THAP	52.3195	0	0	0	21.8304	0	20.8405	3.96033	0	0	165.782	0	0	70.8259	175.188	37.8567	38.0909	0	0	0	0	84.0477	0	0	0	0	0	0	0	0	0	0	0	0	0	0	5.84958	0	0	0	16.9148
F13H6.1	bcl-11	WBGene00017430	ZF - C2H2 - 3 fingers	446.919	123.153	120.74	109.306	74.6713	87.799	236.72	207.446	426.531	128.142	187.98	0	110.301	44.0333	158.771	164.586	304.201	161.838	0	55.1717	105.145	125.504	0	124.889	117.367	53.9374	180.567	168.134	220.76	0	277.76	175.536	0	96.6552	324.971	188.71	84.3145	53.5271	459.324	196.172	152.54
Y39B6A.12	bed-1	WBGene00012674	ZF - BED	27.88	0	0	25.7901	0	0	27.9027	174.846	40.0237	0	0	0	35.8167	0	47.6319	0	21.6164	0	0	40.8421	48.7329	0	0	0	0	0	104.635	63.0398	0	0	54.1712	0	0	0	54.2339	57.5702	7.95798	0	142.858	0	24.3887
Y47D3B.9	bed-2	WBGene00012943	ZF - BED x2	124.951	0	0	179.966	55.991	0	43.2303	8.1359	43.8729	0	145.688	0	77.8605	141.663	5.5974	33.1565	22.9741	0	0	6.97146	0	0	0	0	246.548	0	225.769	0	0	0	49.9583	0	0	87.8117	459.884	72.0877	0	0	0	145.773	54.4472
F25H8.6	bed-3	WBGene00009133	ZF - BED	0	0	13.7283	22.409	5.89897	0	27.1085	0	0	0	0	0	17.6274	2.21147	0	11.7041	9.47759	0	0	0	0	108.932	0	0	0	0	0	0	0	0	0	0	0	0	0	0	0	0	74.1369	0	7.33087
F25D7.3	blmp-1	WBGene00003847	ZF - C2H2 - 4 fingers	31.6476	0	33.9253	0	22.4242	0	8.09387	0	0	0	0	0	0	10.0338	0	0	46.1945	0	0	0	0	32.6605	0	0	0	0	43.5996	0	0	0	0	93.3532	0	0	13.1301	0	3.70055	0	0	0	8.46908
F55C5.11	bnc-1	WBGene00044791	ZF - C2H2	0	0	0	0	8.69029	0	246.44	0	0	0	0	0	0	21.3475	3.35795	0	0	0	0	0	0	0	0	75.7633	48.6855	0	0	0	0	0	0	0	0	0	0	0	0	0	0	0	10.1071
C01F6.9	C01F6.9	WBGene00007223	ZF - C2H2 - 1 finger	44.656	0	94.4084	96.8102	28.0666	10.2392	42.2597	3.89845	0	0	0	0	12.8576	23.3098	18.1825	52.3556	3.06423	0	149.589	0	48.0584	0	107.898	0	244.2	0	23.4324	0	0	54.802	62.2355	69.6767	0	0	103.67	0	0	0	0	394.361	42.2008
C02F5.12	C02F5.12	WBGene00015352	ZF - C2H2 - 1 finger	9.6432	0	0	18.2025	0	34.2654	53.7547	5.00671	39.6197	0	0	0	8.47206	93.2893	50.3773	86.2377	36.5547	0	0	52.1617	0	0	0	21.4754	0	0	0	0	0	0	11.9261	0	0	0	45.9074	0	8.49855	0	0	0	14.3848
C04F5.9	C04F5.9	WBGene00015451	ZF - C2H2 - 3 fingers	0	0	0	25.0737	0	0	11.2725	0	32.4675	0	27.8707	0	10.0883	91.1559	4.51286	133.144	17.963	0	0	0	0	0	0	0	128.205	0	0	0	0	0	0	0	0	0	10.4128	0	17.8838	0	0	0	12.7512
C06E2.1	C06E2.1	WBGene00015527	ZF - C2H2 - 1 finger	8.22964	249.875	135.645	0	0	0	0	6.6093	0	171.119	0	0	0	22.0991	0	0	0	55.6112	0	1135.82	24.2389	0	0	0	0	0	0	0	0	0	0	0	0	0	0	0	0	0	0	0	45.2313
C09F5.3	C09F5.3	WBGene00015649	ZF - C2H2 - 6 fingers	6.92291	0	0	0	0	0	23.2087	0	11.9696	0	0	0	29.0149	0	0	0	0	0	0	0	0	0	0	0	0	0	26.4634	0	0	0	0	372.208	0	0	0	0	0	0	0	0	11.7447
C16A3.4	C16A3.4	WBGene00015809	ZF - C2H2 - 3 fingers	55.4049	0	217.732	31.8515	59.4625	0	46.6693	12.7949	36.7121	67.4481	65.7462	0	37.9421	67.6434	11.6456	50.2407	75.8192	0	0	88.4494	0	0	0	77.3335	0	0	74.7965	0	30.1277	0	39.4246	0	0	0	0	0	0	109.051	74.1897	0	33.2621
C17E4.6	C17E4.6	WBGene00007645	YL1 TF	46.1326	322.269	176.601	83.9926	184.975	127.372	154.719	53.3795	173.61	228.068	117.082	24.9975	120.503	0	144.092	177.138	132.597	49.14	109.89	159.236	96.7007	181.641	38.5267	150.457	331.403	0	60.3647	0	97.5731	302.602	132.684	56.8958	0	0	121.223	126.95	107.7	139.356	97.9456	0	115.695
C27A12.2	C27A12.2	WBGene00016154	ZF - C2H2 - 6 fingers	33.2139	0	0	0	45.9449	0	69.8886	12.442	46.4198	0	0	0	36.3584	46.9018	33.8412	44.0141	82.849	0	0	0	0	0	0	15.8612	0	0	106.569	0	20.5457	0	29.4048	0	0	48.9333	10.9379	0	0	0	23.6206	0	17.6937
C27A2.7	C27A2.7	WBGene00044386	ZF - C2H2	0	263.227	0	0	0	0	0	0	0	0	0	0	0	0	0	0	0	0	0	0	130.107	45.1121	0	0	0	0	0	0	0	0	17.1168	0	0	0	0	0	0	0	0	0	11.3891
C28G1.4	C28G1.4	WBGene00016189	ZF - C2H2 - 5 fingers	0	0	0	0	0	0	3.68015	0	0	0	0	0	0	0	0	16.5782	0	0	0	0	0	0	0	0	0	0	0	0	0	0	0	0	0	0	0	0	0	0	0	0	0.50646
C34B4.2	C34B4.2	WBGene00007907	WH - Fork Head	32.1224	0	0	348.159	61.5221	24.8016	172.715	144.337	207.008	52.531	0	59.5029	81.7519	19.4409	85.9654	0	61.1053	0	0	109.734	20.7607	0	0	96.2302	253.28	59.7372	469.027	161.018	0	0	79.4881	0	0	0	192.744	124.334	60.8397	0	253.872	60.9199	82.3237
C34D10.2	C34D10.2	WBGene00016407	ZF - CCCH - 2 domains	359.242	0	323.869	588.153	414.244	0	313.707	325.751	310.082	172.664	662.911	316.117	355.505	98.5458	223.077	224.816	232.313	541.484	125.865	637.093	460.127	187.591	232.952	350.5	201.367	909.011	349.46	491.541	259.845	227.733	712.428	1022.16	395.175	437.25	664.478	139.599	163.273	420.918	317.767	176.399	358.625
C34F6.9	C34F6.9	WBGene00007943	AT Hook	133.679	202.84	82.4216	446.772	44.7486	91.2931	280.981	152.688	312.648	477.595	543.953	0	93.2838	113.619	278.469	228.62	375.179	30.0634	0	276.405	512.574	52.4604	499.897	817.084	0	166.171	116.678	1064.81	74.2391	778.125	469.204	102.564	1111.98	485.58	472.091	190.239	73.6038	278.73	270.402	134.264	295.899
C35D6.4	C35D6.4	WBGene00007961	ZF - CCCH - 2 domains	0	0	0	0	0	0	0	0	0	0	0	0	0	0	0	0	0	0	0	0	0	0	0	0	0	0	0	0	0	0	0	0	0	0	0	0	0	0	0	0	0
C38D4.7	C38D4.7	WBGene00008007	ZF - C2H2 - 1 finger	0	0	0	0	0	0	0	0	0	0	0	0	0	0	0	0	0	0	0	0	0	0	0	0	0	0	0	0	0	0	0	0	0	0	0	0	0	0	0	0	0
C46E10.8	C46E10.8	WBGene00016712	ZF - C2H2 - 1 finger	0	0	0	0	0	0	0	0	0	0	0	0	0	0	0	0	0	0	0	0	0	0	0	0	0	0	0	0	0	0	0	0	0	0	0	0	0	0	0	0	0
C46E10.9	C46E10.9	WBGene00016713	ZF - C2H2 - 4 fingers	0	0	0	0	0	0	0	0	0	0	0	0	0	0	0	0	0	0	0	0	0	0	0	0	0	0	0	0	0	0	0	0	0	0	0	0	0	0	0	0	0
C52E12.1	C52E12.1	WBGene00016888	ZF - C2H2 - 1 finger	136.581	0	112.335	35.2384	22.8466	21.9452	58.7892	5.48354	47.8176	40.1617	39.8153	0	40.0749	109.879	25.7456	11.7702	60.2576	0	0	50.089	0	125.677	31.9163	0	107.962	92.2084	78.3466	0	0	53.9374	26.2715	64.5328	0	36.9467	62.3369	0	62.5781	136.376	19.4932	194.363	47.7944
T05C1.4	camt-1	WBGene00020251	IPT/TIG	309.575	6965.72	749.147	240.372	379.013	7.89939	473.442	566.097	90.7758	294.636	1140.17	124.963	89.1352	221.945	323.836	350.936	1350.44	4978.77	3018.88	302.22	177.281	521.049	4344.15	340.076	589.602	0	91.3391	31.4624	935.351	0	454.835	1474.4	444.444	1605.51	454.981	78.2228	304.365	608.391	1057.23	77.3036	889.199
F38B7.1	ccch-1	WBGene00009532	ZF - CCCH - 2 domains	76.2976	123.153	32.4395	69.2265	7.40543	45.6871	38.8362	234.919	44.4371	28.0654	27.1621	0	33.6647	123.882	21.5257	0	84.0208	0	0	0	0	0	0	0	0	0	161.643	0	144.954	0	38.616	0	0	46.117	30.601	46.0999	34.8395	0	0	228.795	43.0597
F38C2.5	ccch-2	WBGene00009537	ZF - CCCH - 2 domains	0	0	0	0	0	0	0	0	0	0	0	0	0	0	0	0	0	0	0	0	0	0	0	0	0	0	0	0	0	0	0	0	0	0	0	0	0	0	0	0	0
W05B10.2	ccch-3	WBGene00012277	ZF - CCCH	0	0	0	0	5.21746	0	1.4239	0	0	0	0	0	0	0	0	0	0	0	0	0	0	0	0	0	0	0	0	0	0	0	0	0	0	0	0	0	0	169.563	0	0	4.40512
Y57G11C.25	ccch-5	WBGene00013319	ZF - CCCH - 2 domains	0	0	0	0	0	0	4.39036	0	0	0	0	0	0	0	0	0	0	0	0	0	0	0	0	0	0	0	0	0	0	0	0	0	0	0	0	0	0	0	0	0	0.109759
C17G10.4	cdc-14	WBGene00000383	ZF - THAP	93.3901	0	22.7998	350.028	11.9256	156.6	244.389	88.7863	49.9696	136.481	0	18.6376	159.262	322.196	68.6204	380.983	166.69	0	0	114.341	0	0	35.966	0	313.424	0	64.9665	0	0	0	129.76	197.397	575.54	93.9232	86.8637	0	4.8287	335.181	0	0	105.574
D1081.8	cdc-5L	WBGene00008386	MYB - 2 domains	96.3204	0	80.36	18.901	69.2969	102.932	111.941	94.3613	44.6047	283.887	106.923	155.666	57.7864	150.354	222.711	26.9554	113.413	323.677	0	58.8562	154.341	131.337	35.966	122.188	177.137	140.444	82.3501	119.732	20.5457	22.7454	189.176	431.532	0	60.4741	50.3805	90.2201	50.1914	232.661	23.1481	99.552	108.827
D1005.3	cebp-1	WBGene00016997	bZIP	21.235	777.955	83.0565	26.759	219.462	201.02	31.9166	32.4423	21.1171	141.807	421.365	17.9772	245.617	74.519	78.9008	73.4608	48.3546	229.32	219.78	0	147.683	0	141.332	147.29	0	0	26.4634	88.6446	0	45.4907	21.5415	0	0	182.068	15.7233	0	18.491	0	168.837	28.0332	99.9416
C48E7.11	cebp-2	WBGene00016754	bZIP	0	0	7.19994	16.9324	11.714	0	7.01053	0	9.95173	62.3053	0	0	0	0	0	0	0	0	0	0	0	0	0	0	0	0	14.858	0	0	0	0	0	0	0	0	87.535	0	0	0	0	5.43767
F16H11.4	ceh-1	WBGene00000428	HD - NK	0	0	0	0	0	0	0	0	0	0	0	0	0	0	0	0	0	0	0	0	0	0	0	0	0	0	0	0	0	0	0	0	0	0	0	0	0	0	0	0	0
W03A3.1	ceh-10	WBGene00000435	HD - PRD	97.056	0	0	0	0	112.995	1.68598	0	11.4929	0	0	0	0	356.288	0	0	0	0	0	0	0	0	0	0	0	0	0	0	0	0	0	0	0	0	0	0	112.008	0	0	0	17.2882
Y38E10A.6	ceh-100	WBGene00012584	HD - POU - 10 domains	218.892	389.636	47.4125	178.803	186.135	447.528	242.088	136.007	245.352	0	19.25	35.7667	177.476	354.001	324.133	299.745	286.923	0	0	22.8639	0	163.075	137.039	0	547.304	244.2	300.353	74.3163	53.6942	170.94	379.025	152.625	600.03	171.269	141.209	70.3631	80.5058	132.8	51.1025	371.074	186.323
F33D11.4	ceh-12	WBGene00000436	HD - HOX	0	0	0	10.8401	0	0	23.0486	0	0	0	0	0	0	0	0	0	0	0	0	0	0	0	0	0	0	0	0	0	0	0	0	0	0	0	0	0	0	0	0	0	0.847219
R13A5.5	ceh-13	WBGene00000437	HD - HOX	0	0	0	676.206	0	0	85.4273	0	0	0	0	0	0	0	0	0	0	0	0	0	0	0	0	0	0	0	0	0	154.15	0	0	0	0	0	0	0	0	42.0168	0	0	23.945
F46C8.5	ceh-14	WBGene00000438	HD - LIM	0	0	0	0	17.7505	0	4.36357	0	0	0	0	0	0	0	0	0	0	0	0	0	0	0	0	0	0	0	0	0	0	0	74.0583	0	0	0	0	0	54.925	0	0	0	3.77743
C13G5.1	ceh-16	WBGene00000439	HD - HOX	0	0	0	0	0	0	14.0652	0	0	0	0	0	0	0	0	0	0	0	0	0	0	0	0	0	0	0	0	0	0	0	0	0	575.54	0	0	0	0	0	0	0	14.7401
D1007.1	ceh-17	WBGene00000440	HD - PRD	0	0	0	0	0	11.0816	11.8734	0	0	0	0	0	616.625	0	49.0542	0	0	0	0	0	0	0	0	0	0	0	45.2694	0	0	0	0	0	0	0	0	0	14.0716	0	0	0	18.6994
ZC64.3	ceh-18	WBGene00000441	HD - POU	47.954	0	20.8013	363.85	71.7809	311.262	60.8392	485.865	0	0	95.4381	0	7.90045	0	212.902	0	369.659	0	0	0	0	0	0	0	0	0	220.692	0	0	0	0	84.3455	0	0	0	109.281	18.789	0	38.6608	0	63.0005
F20D12.6	ceh-19	WBGene00000442	HD - HOX	196.776	0	0	0	0	0	0	0	0	0	0	0	0	0	9.95173	0	0	0	0	0	0	0	0	0	0	0	0	0	0	0	0	0	0	0	0	0	25.7489	0	0	0	5.81191
C27A12.5	ceh-2	WBGene00000429	HD - NK	245.192	0	0	0	0	0	3.68919	0	0	0	0	0	0	6.447	0	0	0	0	0	0	0	0	0	0	0	0	0	0	0	0	0	0	0	0	0	0	0	0	0	0	6.3832
F31E3.1	ceh-20	WBGene00000443	HD - TALE	71.3775	0	0	195.329	27.4151	82.597	210.011	223.822	38.25	18.8245	39.8153	502.737	0	36.3579	4.15105	61.8812	189.665	157.134	0	68.3702	24.0292	0	0	30.0915	69.3001	125.163	15.0047	0	0	0	38.616	0	0	114.762	0	0	41.3899	148.347	280.317	0	70.3689
T26C11.6	ceh-21	WBGene00000444	HD - CUT	53.709	0	0	13.6752	48.1528	0	51.4772	29.8985	12.4278	0	0	0	0	84.0687	28.321	31.0945	0	0	0	63.0776	0	0	0	0	91.3034	0	0	0	0	0	92.6973	138.85	0	0	0	0	0	0	0	0	18.4688
F29F11.5	ceh-22	WBGene00000445	HD - NK	0	0	0	0	0	22.3214	2.97917	0	13.1182	0	0	0	22.4568	3.2235	0	0	0	0	0	0	14.289	0	0	0	0	0	0	0	0	0	0	0	0	0	0	0	0	143.198	0	0	5.53965
ZK652.5	ceh-23	WBGene00000446	HD - NK	0	956.857	0	0	0	0	0	0	0	0	0	0	0	9.25686	0	0	6.81598	0	125.865	0	0	0	183.045	112.5	0	0	0	0	0	0	21.5834	0	0	0	0	0	0	0	0	0	35.3981
F55B12.1	ceh-24	WBGene00000447	HD - NK	0	0	0	0	0	0	4.96112	0	0	0	0	0	548.16	0	75.0291	0	2.7337	0	0	0	0	0	0	0	0	0	0	0	0	0	0	0	0	0	0	0	0	47.517	0	0	16.96
F46F3.1	ceh-27	WBGene00000449	HD - NK	64.0369	0	0	5.5905	16.7297	0	47.4832	0	242.765	0	0	0	0	0	0	0	0	0	0	0	0	0	0	0	0	0	0	0	0	0	0	0	0	0	0	0	0	282.45	12.9863	0	16.8011
K03A11.3	ceh-28	WBGene00000450	HD - NK	0	0	0	0	0	0	0	0	0	0	0	0	0	0	0	0	0	0	0	0	0	0	0	0	0	0	0	0	0	0	0	0	0	0	0	0	0	0	0	0	0
C33D12.7	ceh-30	WBGene00000451	HD - NK	0	0	0	0	10.7191	0	0	0	0	0	0	0	0	9.25686	0	38.5802	0	0	0	0	0	0	0	0	0	0	0	0	0	0	0	0	0	0	0	0	0	0	0	0	1.46391
C33D12.1	ceh-31	WBGene00000452	HD - NK	0	0	0	0	83.6164	248.536	15.0157	0	0	0	0	0	0	0	58.4189	0	0	0	0	0	0	0	0	0	0	0	0	0	0	0	16.9584	0	0	0	0	0	0	0	0	0	10.5636
W05E10.3	ceh-32	WBGene00000453	HD - SIX	883.514	0	0	74.5367	23.7485	115.274	122.815	0	955.507	0	81.1425	0	0	20.3112	0	0	0	43.2432	0	0	0	0	0	0	64.1026	0	0	0	0	0	0	134.012	0	0	605.152	0	0	0	4167.26	0	182.266
C10G8.7	ceh-33	WBGene00000454	HD - SIX	0	0	0	0	0	0	0	0	0	0	0	0	0	0	0	0	0	0	0	0	0	0	0	0	0	0	0	0	0	0	0	0	0	0	0	0	0	0	0	0	0
C10G8.6	ceh-34	WBGene00000455	HD - SIX	569.14	0	0	0	0	0	0	8.04842	0	0	61.3422	0	0	0	0	0	0	0	0	0	0	0	0	0	0	0	0	0	0	0	0	0	0	0	0	0	0	0	0	0	15.9633
C37E2.4	ceh-36	WBGene00000457	HD - PRD	0	0	0	0	0	0	0	0	0	0	0	0	0	0	0	0	0	0	92.0175	0	0	0	72.4782	0	0	0	0	0	0	0	0	0	0	0	0	0	0	0	0	0	4.11239
C37E2.5	ceh-37	WBGene00000458	HD - PRD	0	0	865.063	0	0	0	1.68519	0	0	0	0	0	0	0	0	0	0	0	0	97.7919	0	95.4563	0	462.493	0	0	0	0	0	0	0	0	0	0	0	0	0	0	0	0	38.0622
F22D3.1	ceh-38	WBGene00000459	HD - CUT	118.533	263.754	78.0844	174.071	214.101	0	176.756	58.9165	126.812	75.9715	270.874	0	190.955	62.651	70.5927	99.3071	81.9343	48.0908	35.9842	121.6	150.257	97.5351	46.2117	0	298.622	251.027	166.852	93.4598	82.1828	150.142	34.65	165.157	0	20.3824	251.88	0	57.4169	98.7061	117.73	0	108.78
T26C11.7	ceh-39	WBGene00000460	HD - CUT	122.856	240.298	7.19994	21.3956	50.4101	0	74.6543	42.7902	0	0	0	0	15.5388	32.3699	54.0558	65.8637	4.44062	0	0	0	0	0	0	0	0	240.337	0	0	0	0	18.7984	0	0	0	25.057	0	35.8327	0	0	0	26.2974
F17A2.5	ceh-40	WBGene00000461	HD - TALE	0	0	0	0	15.6524	0	0	0	0	0	0	0	0	0	0	0	0	0	0	0	0	0	0	0	0	0	0	0	0	0	0	0	0	0	0	0	0	0	0	0	0.39131
T26C11.5	ceh-41	WBGene00000462	HD - CUT	21.235	0	0	12.5196	29.0286	0	12.443	7.24942	0	0	0	0	0	0	99.4054	12.9938	3.06423	0	0	0	0	0	0	0	0	0	0	0	0	0	0	0	0	0	0	0	25.8164	32.175	0	0	6.39826
C28A5.4	ceh-43	WBGene00000463	HD - NK	0	0	0	3.70885	0	0	46.3938	13.2698	0	0	0	0	0	248.262	242.467	171.507	0	0	0	396.605	0	0	0	0	0	46.1042	0	93.7031	0	0	0	906.057	0	0	806.903	0	0	0	0	0	74.3745
Y54F10AM.4	ceh-44	WBGene00000464	HD - CUT	599.314	0	318.481	451.209	330.727	237.967	702.158	376.2	656.169	101.931	376.833	1005.03	626.795	401.592	680.003	951.088	585.767	74.0466	46.0087	370.021	174.957	231.782	35.966	298.748	593.382	847.52	774.557	551.863	921.82	477.668	299.584	678.645	344.828	384.67	342.319	884.456	385.688	754.918	471.075	349.845	467.391
ZK993.1	ceh-45	WBGene00022837	HD - PRD	211.766	0	46.1425	6.24512	0	0	0	0	0	0	0	0	0	0	0	0	0	0	0	0	0	0	0	0	0	0	0	0	0	0	0	0	0	0	0	0	0	0	0	0	6.60384
C17H12.9	ceh-48	WBGene00015934	HD - CUT	118.336	0	7.19994	143.084	149.224	68.0715	139.177	60.483	151.96	9.18054	178.242	130.463	218.606	6.48698	44.3277	102.111	129.067	0	0	87.9598	0	0	0	87.6245	158.064	79.3651	202.197	0	0	34.9956	5.4509	293.144	0	112.458	38.7034	0	11.0532	0	229.332	59.499	76.3967
F17A9.6	ceh-49	WBGene00017538	HD - CUT	0	0	0	0	0	0	0	0	0	0	0	0	0	0	0	0	0	0	0	0	0	0	0	0	0	0	0	0	0	0	0	0	0	0	0	0	0	0	0	0	0
C16C2.1	ceh-5	WBGene00000430	HD - NK	0	0	0	0	14.0552	0	0	0	0	0	0	0	66.9598	0	32.8877	0	3.06014	0	0	0	0	0	0	0	0	0	0	0	0	0	0	0	0	0	0	26.6411	0	0	0	0	3.5901
Y80D3A.3	ceh-51	WBGene00013583	HD - HOX	0	0	0	0	0	0	0	0	0	0	0	0	0	0	0	0	0	0	0	0	0	0	0	0	0	0	0	0	0	0	0	0	0	0	0	0	0	0	0	0	0
C09G12.1	ceh-53	WBGene00015651	HD - PRD	78.1595	0	0	0	0	0	0	0	0	0	0	0	0	4.649	0	0	0	0	0	0	0	0	0	0	0	0	22.2559	0	0	0	0	0	0	0	0	0	0	0	0	0	2.62661
T13C5.4	ceh-54	WBGene00020485	HD - PRD	19.6094	0	328.096	0	0	0	0.727472	0	0	0	0	0	0	0	0	0	0	0	0	0	0	0	0	114.811	0	0	0	0	0	0	0	0	0	0	0	0	0	0	0	0	11.5811
C07E3.5	ceh-57	WBGene00007416	HD	0	0	547.467	0	0	0	3.97223	0	0	289.539	78.6535	0	0	6.1895	0	0	0	0	0	890.492	141.217	108.932	36.5177	0	0	0	0	0	0	0	347.039	0	0	0	0	0	0	0	0	0	61.2505
C07E3.6	ceh-58	WBGene00007417	HD - HOX	43.5171	799.844	0	0	25.9905	0	36.8099	0	5.35867	0	0	0	20.2388	181.22	5.73566	0	22.4805	496.057	0	148.037	0	61.9392	0	332.201	48.6855	310.8	0	0	0	107.875	0	233.156	1256.09	145.688	115.027	0	28.3766	25.4194	173.847	0	115.61
K02B12.1	ceh-6	WBGene00000431	HD - POU	45.2063	0	0	0	0	0	50.0588	0	95.1339	0	0	0	0	0	0	0	0	0	0	0	0	0	0	79.3059	0	0	0	0	0	0	0	0	0	1037.16	0	0	0	0	0	0	32.6717
F22A3.5	ceh-60	WBGene00017690	HD -TALE	0	0	0	0	8.27274	0	0	0	0	0	0	0	0	0	0	0	0	0	0	0	0	0	0	0	0	0	0	0	0	0	0	0	0	0	0	0	0	0	0	0	0.206818
R06F6.6	ceh-62	WBGene00011069	HD - HOX	0	0	0	0	12.5791	0	16.9241	18.1455	30.1749	45.1488	0	0	0	13.6393	0	0	0	215.916	0	0	0	24.3345	0	29.2082	0	0	0	0	0	0	0	143.55	0	0	0	118.547	24.6554	46.8277	0	328.657	26.7077
C02F12.10	ceh-63	WBGene00045215	HD	0	0	0	0	0	0	2.79609	0	0	0	0	0	0	0	0	0	9.05658	0	0	0	0	0	0	0	0	0	0	0	0	0	0	0	0	0	0	0	0	0	0	0	0.296317
C34C6.8	ceh-7	WBGene00000432	HD	0	0	0	0	0	0	0	0	0	0	0	0	0	0	0	0	0	0	0	0	0	0	0	0	0	0	0	0	0	0	0	0	0	0	0	0	0	0	0	0	0
ZC376.4	ceh-74	WBGene00013876	HD	0	0	0	12.5196	0	0	4.94498	0	7.17515	32.3384	0	74.4491	0	0	32.2378	0	17.5753	0	0	0	0	0	0	0	0	0	0	0	35.7041	0	0	0	0	0	0	0	0	39.1389	0	0	6.40208
C50H2.6	ceh-75	WBGene00008242	HD - NK	0	0	0	0	0	0	0	3.91374	0	0	0	0	0	0	0	0	9.47759	0	0	0	0	0	0	0	0	0	0	0	0	0	0	0	0	0	0	0	0	0	0	0	0.334783
C26E1.3	ceh-79	WBGene00007749	HD	0	0	0	0	0	0	0	0	0	17.6669	0	0	0	0	0	0	0	0	0	44.399	0	0	0	0	0	0	0	72.4428	0	0	0	0	0	0	0	0	0	0	0	0	3.36272
ZK265.4	ceh-8	WBGene00000433	HD - PRD - 2 domains	0	0	0	0	0	0	2.49005	0	0	0	0	0	0	0	0	0	0	0	0	67.8259	151.515	0	31.9163	0	0	0	0	0	0	0	0	0	0	0	39.3902	0	0	0	779.514	0	26.8163
F45C12.3	ceh-81	WBGene00018434	HD	0	0	0	0	0	0	0	0	0	0	0	0	0	0	0	0	0	0	0	0	0	0	0	0	0	0	0	0	0	0	0	0	0	0	0	0	0	0	0	0	0
F45C12.2	ceh-82	WBGene00018433	HD	0	0	0	0	0	0	0	0	0	0	0	0	0	0	0	0	0	0	0	0	0	0	0	0	0	0	0	0	0	0	0	0	0	0	0	0	0	0	0	0	0
F45C12.15	ceh-83	WBGene00018446	HD - POU - 2 domains	0	0	0	0	0	0	0.923433	0	0	0	0	0	0	0	0	0	0	0	0	0	0	0	0	0	0	0	0	0	0	0	0	0	0	0	0	0	0	0	0	0	0.0230858
C40D2.4	ceh-84	WBGene00016557	HD	0	0	0	0	0	0	0	0	0	0	0	0	0	0	0	0	0	0	0	0	0	0	0	0	0	0	0	0	0	0	0	0	0	0	0	0	0	0	0	0	0
F42G2.6	ceh-86	WBGene00018355	HD	0	0	0	6.08828	0	0	12.4929	0	0	0	0	0	12.562	0	0	0	11.7339	0	0	0	0	0	0	0	0	0	0	0	0	0	0	82.1828	0	0	20.8255	0	0	0	0	0	3.64714
F34D6.2	ceh-87	WBGene00018022	HD	0	0	0	0	0	0	0	0	0	0	0	0	0	0	0	0	0	0	0	0	0	0	0	0	0	0	0	0	0	0	0	0	0	0	0	0	0	0	0	0	0
C49C3.5	ceh-88	WBGene00008195	HD - TALE	41.6458	0	28.5698	28.028	58.0056	132.945	53.7341	41.0077	30.845	120.07	48.1974	54.3596	32.3774	118.852	62.2821	102.999	15.6279	0	0	59.956	9.05403	0	12.5843	0	0	0	11.7941	0	0	0	23.8806	0	0	0	0	39.8533	71.1476	0	53.5217	0	31.2835
F28H6.2	ceh-89	WBGene00009231	HD - POU	0	0	0	12.4611	0	0	4.18208	6.78914	50.6663	11.26	0	83.5282	9.78713	6.93881	3.37273	0	6.95773	0	0	61.1227	0	0	0	0	0	0	0	0	0	0	8.18679	0	0	0	0	0	32.9259	0	0	0	7.45447
Y65B4BR.9	ceh-9	WBGene00000434	HD - NK	0	0	0	0	0	0	12.167	0	35.4191	0	0	0	0	0	0	0	0	0	0	0	0	0	88.8963	0	0	0	0	0	0	0	0	0	0	0	0	0	0	0	0	0	3.41206
R03E1.4	ceh-90	WBGene00010995	HD	0	0	0	0	0	0	0	0	16.2338	0	0	0	0	0	0	0	0	0	0	0	0	0	0	0	0	0	0	0	0	0	0	0	0	0	0	0	0	0	0	0	0.405844
Y66A7A.5	ceh-91	WBGene00013425	HD - 2 domains	0	0	0	26.8923	18.9988	7.89939	27.5366	53.4419	26.0391	0	0	0	28.5103	0	0	0	0	0	0	0	0	50.3221	0	0	0	0	0	0	110.229	0	0	0	0	0	0	39.8533	11.4639	0	0	0	10.0297
R04A9.5	ceh-93	WBGene00019864	HD	9.6432	0	0	57.8608	11.4071	0	26.0948	26.8245	25.441	11.26	0	0	0	20.8164	4.51286	25.9336	46.7974	0	0	13.2718	0	0	0	0	0	0	0	0	0	0	0	0	0	0	0	0	0	0	0	0	6.99659
T21B4.17	ceh-99	WBGene00044032	HD - HOX - 2 domains	0	0	0	0	0	0	0.908349	0	0	0	0	0	0	0	0	0	0	0	0	0	0	0	0	0	0	0	0	0	0	0	0	0	0	0	0	0	0	0	0	0	0.0227087
F52B5.5	cep-1	WBGene00000467	p53	27.7632	0	0	0	0	0	0.230221	9.29817	7.11617	0	0	0	0	0	0	0	15.3931	0	0	0	0	0	0	0	0	0	0	0	0	0	0	0	0	0	0	0	0	0	0	0	1.49502
F43G9.11	ces-1	WBGene00000468	ZF - C2H2 - 4 fingers	0	0	0	9.10125	0	0	2.19518	0	0	0	0	0	0	0	0	0	34.7512	0	0	0	0	0	0	0	0	0	0	0	0	0	0	0	0	0	0	0	0	0	0	0	1.15119
ZK909.4	ces-2	WBGene00000469	bZIP	12.4193	0	0	0	0	0	9.17389	0	0	0	0	0	0	0	0	15.0966	0	0	0	0	0	0	0	0	0	0	0	0	0	0	0	0	0	0	0	0	0	0	0	0	0.917245
F33A8.3	cey-1	WBGene00000472	COLD BOX	1437.41	2195.73	1133.04	1809.07	1771.8	1296.34	1240.24	1020.9	930.408	989.663	1315.5	1212.68	1113.41	1166.97	1281.21	1038.74	1590.22	2190.38	925.96	836.511	1811.65	862.036	1478.06	1318.24	1057.06	2369.06	576.626	1328.97	1350.8	1841.98	909.867	2589.38	1501.52	2071.44	948.977	1561.37	1415.5	1241.9	1490.48	993.91	1380.38
F46F11.2	cey-2	WBGene00000473	COLD BOX	23.8277	0	0	0	0	0	2.52316	19.1006	0	0	0	0	0	0	0	0	0	0	0	31.4228	0	0	0	0	0	0	0	0	0	0	0	0	0	0	0	0	0	0	0	0	1.92186
M01E11.5	cey-3	WBGene00000474	COLD BOX	19.895	0	0	0	0	0	4.17145	0	0	0	0	0	0	0	0	0	0	0	0	0	0	0	0	0	0	0	0	0	0	0	20.0321	0	0	0	0	0	0	0	0	0	1.10246
Y39A1C.3	cey-4	WBGene00000475	COLD BOX	389.783	618.525	211.3	488.981	224.795	378.153	375.921	379.289	273.684	368.2	293.793	34.2464	192.388	441.654	569.621	855.481	441.947	565.856	59.961	486.813	290.164	287.171	409.876	290.263	365.532	504.841	86.7975	0	210.978	274.386	530.506	242.927	783.427	115.883	402.634	208.205	316.137	117.278	70.6523	198.138	333.905
T23D8.8	cfi-1	WBGene00000476	ARID/BRIGHT	0	0	48.8568	664.173	241.19	7.89939	215.671	0	0	0	0	0	210.258	0	0	0	0	0	0	0	0	0	0	0	2360.63	0	24.9725	57.6635	0	0	26.7465	0	0	0	0	0	0	0	0	0	96.4514
T04D1.4	chd-7	WBGene00007053	MYB	1838.28	3103.05	1167.05	1675.1	2350.01	1499.78	1912.72	1182.32	1082.9	2458.95	2507.44	1485.36	1504.44	1842.73	968.597	1551.77	1942.9	2254.37	1802.55	3544.42	2080.27	3903.78	1399.25	748.11	2017.63	1301.96	2583.98	2172.34	2118.04	1550.97	1655.67	2463.05	1774.39	1511.93	2354.46	348.52	1186.04	3017.01	2464.84	1707.52	1900.86
C55B7.12	che-1	WBGene00000483	ZF - C2H2 - 4 fingers	0	0	0	0	0	0	0	0	0	0	0	0	0	0	0	0	0	140.463	0	0	0	0	0	0	0	0	0	0	0	0	0	0	0	0	0	0	0	0	0	0	3.51157
K10D2.3	cid-1	WBGene00019629	ZF - C2H2 - 1 finger	110.868	0	18.3405	5.32269	4.16766	21.2875	27.7834	73.6583	5.95735	0	0	0	68.1527	59.9357	41.0365	0	4.7388	0	0	17.372	9.05403	33.8547	0	0	0	0	55.0309	0	0	0	90.8268	0	0	36.5257	17.231	0	17.7585	0	0	0	17.9726
C15C8.2	cky-1	WBGene00000521	bHLH	0	0	0	0	6.34751	0	0.662915	0	0	0	0	0	0	0	0	0	0	49.14	0	0	0	0	0	0	0	0	0	0	0	0	0	0	0	0	0	0	0	0	0	0	1.40376
C34E10.7	cnd-1	WBGene00000561	bHLH	0	0	0	0	18.1836	0	0	0	0	0	0	0	0	0	0	0	0	0	0	0	0	0	0	0	0	0	0	0	0	0	0	70.4424	0	0	0	0	0	0	0	0	2.21565
R03C1.3	cog-1	WBGene00000584	HD - NK	0	0	0	0	0	0	107.709	6.27675	183.421	0	0	0	9.55886	0	249.25	0	0	0	253.682	259.602	0	0	0	0	0	204.813	0	0	0	0	0	0	0	0	0	24.0292	0	0	0	0	32.4585
Y41C4A.4	crh-1	WBGene00000793	bZIP	926.039	211.615	734.758	267.106	555.988	855.431	702.417	1263.32	368.367	2201.46	879.242	491.58	797.865	100.697	749.583	463.844	754.978	5675.34	800.504	2703.96	1492.45	2125.56	3387.15	2031.62	0	1552.86	1184.1	278.739	368.678	450.64	3709.2	1345.56	1247.36	381.533	1421.55	511.674	508.375	405.299	251.924	3033.55	1179.8
C27D6.4	crh-2	WBGene00016162	bZIP	21.7998	0	209.077	125.689	4.84151	21.7014	127.822	432.301	145.093	129.959	164.507	541.225	97.6691	87.6461	234.505	0	106.124	0	377.743	270.64	834.783	0	201.911	75.6311	170.521	461.042	95.6547	0	0	0	51.8619	0	0	130.74	57.9976	197.762	135.636	132.519	55.7787	0	142.505
F49E10.5	ctbp-1	WBGene00006424	ZF - THAP	134.895	0	0	42.6096	174.029	0	121.244	167.863	268.314	202.264	218.821	97.1534	69.0008	0	205.929	129.78	103.967	0	0	31.9373	0	0	0	0	0	724.616	350.895	187.406	144.932	0	0	77.8574	411.826	63.9949	26.2055	120.562	133.726	199.277	31.2285	72.8863	112.83
D1046.2	D1046.2	WBGene00008363	ZF - C2H2 - 1 finger	0	0	0	0	14.6053	0	8.13339	0	35.3388	0	0	0	0	0	0	33.2723	11.4393	0	0	0	0	0	0	0	0	0	0	0	0	0	9.77919	0	0	0	0	0	0	0	0	0	2.81421
D2030.7	D2030.7	WBGene00008417	ZF - C2H2 - 1 finger	0	0	0	0	0	0	1.23892	0	0	0	0	0	0	0	0	0	0	0	0	0	0	0	0	0	0	0	0	0	0	0	0	0	0	0	0	0	0	0	0	0	0.0309731
B0412.1	dac-1	WBGene00000895	WH - DAC	0	8814.85	0	0	0	0	0.648749	0	3.7863	0	0	0	0	0	5.36613	0	0	0	35.9842	54.095	1274.85	0	791.248	0	0	0	0	0	0	0	35.8115	0	0	0	0	0	4.54742	0	0	0	275.53
F11A1.3	daf-12	WBGene00000908	ZF - NHR	282.232	0	314.81	476.989	408.763	433.435	410.554	207.023	229.036	255.046	105.955	363.513	600.014	209.897	358.766	608.716	275.022	74.0466	0	654.44	346.721	305.052	32.3499	74.8463	533.461	163.576	455.186	35.9195	172.138	0	161.317	51.9751	95.9233	66.4891	130.696	204.361	60.9383	128.655	191.926	0	236.995
R13H8.1	daf-16	WBGene00000912	WH - Fork Head, AT Hook	258.406	1288.13	248.55	195.255	450.94	82.1579	367.496	147.473	311.617	1662.09	220.781	192.421	90.3685	173.587	114.109	371.414	184.019	3031.85	1493.95	902.83	1107.96	1104.52	1993.32	3019.72	407.321	624.328	274.198	1879.26	264.96	1250.66	767.622	37.5601	143.369	170.576	240.179	0	474.723	454.421	323.884	147.306	661.833
F33H1.1	daf-19	WBGene00000914	WH - RFX	264.987	546.747	14.3999	281.323	170.334	69.5839	326.56	95.7657	201.666	192.647	441.23	628.599	200.533	294.929	88.8268	82.7815	291	656.847	385.868	97.3771	0	529.7	932.881	0	852.115	0	99.8773	312.061	17.8981	207.572	348.168	321.455	0	91.5217	934.297	463.603	79.2186	59.4632	418.28	0	275.003
F25E2.5	daf-3	WBGene00000899	MH1	214.018	263.227	245.238	150.613	125.419	12.7864	273.318	109.643	478.275	603.877	196.123	136.986	74.3979	232.278	69.3196	433.466	334.094	30.0634	0	329.502	184.471	395.151	0	0	266.074	0	504.246	90.5082	269.709	152.468	207.616	302.159	0	339.642	33.1016	154.799	164.287	21.777	98.7053	0	187.434
R05D11.1	daf-8	WBGene00000904	MH1	8.16407	292.227	85.1861	19.2023	6.86988	0	31.4105	27.517	31.2816	48.9574	40.1268	0	64.3619	245	0	25.6148	33.0736	0	0	181.906	17.7835	2475.54	0	0	47.9272	0	0	0	0	0	0	0	0	60.7607	0	24.0292	1.76274	84.0336	0	0	96.3183
Y116A8C.17	dct-13	WBGene00013794	ZF - CCCH - 2 domains	0	0	0	0	0	0	0	0	0	0	0	0	0	0	0	0	0	0	0	0	0	0	0	0	0	0	0	0	0	0	0	0	0	0	0	0	0	0	0	0	0
F09B12.2	dhhc-1	WBGene00008606	ZF - DHHC	0	0	0	41.9471	27.224	0	50.9104	6.18598	0	0	114.469	0	0	17.4338	0	0	42.3986	235.018	0	0	0	0	0	0	73.2601	0	15.0047	0	0	0	0	0	0	0	19.8401	0	0	0	48.9908	0	17.317
K02G10.1	dhhc-10	WBGene00019344	ZF - DHHC	0	0	0	18.3231	45.4644	0	19.9029	6.55145	0	0	0	0	0	0	0	0	19.4409	0	0	0	0	0	0	0	0	0	0	0	0	0	29.4048	0	0	0	0	0	0	0	27.3943	0	4.16205
T22E7.2	dhhc-11	WBGene00020694	ZF - DHHC	0	0	0	0	0	0	0	0	0	155.451	68.5589	0	0	0	0	0	0	0	0	62.6224	76.1501	0	0	0	0	0	0	0	0	0	0	0	0	0	0	0	0	0	0	0	9.06957
F59C6.2	dhhc-12	WBGene00010323	ZF - DHHC	0	0	0	0	0	0	0	0	0	0	0	0	0	0	0	0	0	0	0	0	0	0	0	0	0	0	0	0	0	0	0	0	0	0	0	0	0	0	0	0	0
H32C10.3	dhhc-13	WBGene00019257	ZF - DHHC	36.9222	0	0	0	0	0	0	0	0	0	0	0	0	0	0	0	0	0	0	0	0	0	0	0	0	0	0	0	0	0	0	0	0	0	0	0	0	0	0	0	0.923054
D2021.2	dhhc-14	WBGene00044071	ZF - DHHC	89.4698	0	53.9086	115.216	30.7614	39.2588	57.8387	21.5894	5.90319	213.631	16.2697	147.75	69.5726	7.15231	57.4472	163.061	38.8869	0	0	41.6535	227.204	32.6605	27.88	0	182.066	0	135.728	0	0	0	140.225	0	0	0	62.8931	127.519	42.1509	0	0	0	53.6924
Y47H9C.2	dhhc-2	WBGene00012948	ZF - DHHC	0	0	42.7497	51.619	0	81.8063	56.3641	36.6842	192.153	199.235	0	0	27.0859	3.60077	9.19929	0	11.7747	0	294.551	107.493	0	0	0	0	68.3761	0	132.159	31.5199	38.4734	74.5712	0	0	0	0	41.651	0	0	0	116.683	0	40.4437
F33D11.12	dhhc-3	WBGene00018009	ZF - DHHC	45.2858	0	70.0476	83.1963	49.6032	0	99.2814	503.895	17.1778	23.1618	0	0	10.0573	96.5046	23.1407	350.922	47.3173	0	0	23.3206	104.515	0	0	0	0	0	0	0	519.905	48.6263	42.3914	0	0	90.1096	26.6496	234.668	83.1635	296.719	25.161	0	72.8705
ZK757.4	dhhc-4	WBGene00014075	ZF - DHHC	72.9263	374.813	0	24.6914	35.4948	47.3485	69.0094	23.127	10.1978	55.9628	106.874	92.5583	24.108	61.9413	34.4155	153.136	61.5059	204.111	72.3327	0	0	0	0	14.763	0	196.649	53.9021	0	0	178.024	108.859	131.718	703.808	0	81.7201	260.448	0	0	18.2628	0	81.8177
R13F6.5	dhhc-5	WBGene00020066	ZF - DHHC	0	0	0	0	0	0	0	0	0	0	0	0	0	248.209	0	0	0	0	0	0	0	0	0	0	0	0	0	0	0	0	0	0	0	0	0	0	0	0	0	0	6.20523
M18.8	dhhc-6	WBGene00010892	ZF - DHHC	0	0	44.8954	0	19.9625	16.4128	14.5288	0	0	5.37733	0	0	24.4564	60.051	18.5093	8.99281	13.1534	0	0	0	40.8497	22.5561	0	0	103.95	0	0	0	0	0	0	0	0	0	0	0	0	14.43	0	0	10.2031
C17D12.1	dhhc-7	WBGene00007637	ZF - DHHC	0	0	23.8766	21.7058	0	60.7977	5.30203	20.1693	0	22.52	0	0	29.274	18.8473	37.7851	11.9048	28.3075	0	0	0	0	0	0	0	0	0	24.5271	0	0	0	0	0	0	0	0	0	0	0	0	0	7.62543
Y39E4B.7	dhhc-8	WBGene00012718	ZF - DHHC	14.3802	0	0	33.1809	6.60629	0	45.6049	23.28	36.3006	17.4362	0	0	89.706	117.516	0	165.989	43.9575	30.0634	0	30.0356	31.141	58.0518	65.4345	0	0	0	17.4076	127.714	102.716	0	0	0	0	0	0	0	34.1973	0	0	0	27.268
C43H6.7	dhhc-9	WBGene00016620	ZF - DHHC	0	0	0	10.7527	60.2617	0	4.49074	20.7917	0	0	0	0	0	0	0	0	8.0195	0	0	0	0	0	0	0	0	0	0	0	0	0	0	0	0	0	0	0	1.94696	143.603	0	0	6.24666
C18D1.1	die-1	WBGene00000995	ZF - C2H2 - 3 fingers	19.992	0	0	70.7024	35.3568	90.7334	71.1028	322.373	116.326	9.59527	91.0731	578.4	0	98.2659	0	0	0	900.443	0	35.2454	0	0	325.574	0	0	224.843	0	0	0	0	291.371	0	342.687	0	754.935	0	110.457	0	797.018	47.0234	133.338
C34D1.1	dmd-10	WBGene00007929	ZF - DM	0	0	0	0	0	0	3.73834	0	6.88966	33.618	0	0	0	0	0	0	0	0	0	21.3675	0	0	0	0	0	62.5978	0	133.654	0	0	0	0	0	0	0	0	0	0	0	0	6.54663
C34D1.2	dmd-11	WBGene00007930	ZF - DM	0	0	0	0	0	0	0	0	0	0	0	0	0	0	0	0	0	0	0	0	0	0	0	0	0	0	0	0	0	0	0	0	0	0	0	0	0	0	0	0	0
Y43F8C.10	dmd-3	WBGene00012832	ZF - DM	0	0	0	0	0	0	0	15.3539	0	0	0	0	0	0	0	0	0	0	0	0	0	0	0	0	0	0	0	0	0	0	0	0	0	0	0	0	0	0	0	0	0.383848
C27C12.6	dmd-4	WBGene00007776	ZF - DM	168.67	0	0	0	0	0	0	0	0	0	0	0	0	0	0	0	0	0	0	0	0	0	0	29.2082	0	0	0	0	0	0	0	0	0	0	0	0	0	0	0	0	4.94696
F10C1.5	dmd-5	WBGene00017326	ZF - DM	16.4593	0	0	0	0	0	0	0	38.333	128.139	0	0	0	0	0	0	0	0	0	84.4179	0	0	0	0	0	0	0	0	0	0	0	0	0	0	0	0	0	0	0	0	6.68372
F13G11.1	dmd-6	WBGene00007058	ZF - DM	136.596	0	227.306	131.992	177.085	55.2371	155.467	109.272	234.048	1015.79	261.116	152.691	101.468	190.988	209.069	249.525	70.7087	33.9109	0	527.016	544.267	771.899	447.514	976.723	164.132	437.694	222.588	112.053	130.476	164.292	405.913	199.258	0	40.3161	388.783	91.0043	190.927	39.8494	219.628	96.2649	242.072
K08B12.2	dmd-7	WBGene00019521	ZF - DM	139.651	1068.46	490.34	790.854	427.404	548.267	278.142	107.384	217.715	754.574	331.146	540.523	246.974	112.859	136.579	113.618	226.299	497.344	2193.98	579.728	716.183	981.678	905.972	299.75	117.521	2501.32	335.512	655.166	610.135	1054.68	912.905	471.165	0	244.008	506.351	890.14	534.134	605.786	229.655	1469.4	596.083
T22H9.4	dmd-8	WBGene00020708	ZF - DM - 2 domains	0	0	0	0	0	0	0	0	0	0	0	0	0	0	0	0	0	0	0	0	80.2826	0	0	0	0	0	0	0	0	0	0	0	0	0	0	0	0	0	0	145.773	5.65138
Y67D8A.3	dmd-9	WBGene00022060	ZF - DM	0	1828.48	257.009	0	0	0	0	0	0	0	0	0	0	0	0	0	0	264.016	72.3327	0	0	0	1231.36	1227.24	0	0	0	0	0	0	0	0	0	0	0	0	0	0	0	0	122.011
F38A5.13	dnj-11	WBGene00001029	MYB - 2 domains	39.1821	0	0	66.7407	14.6028	22.1631	53.381	23.9051	78.565	131.028	0	0	18.1662	17.6544	68.9022	12.6008	20.1993	0	35.9842	17.6227	59.609	0	0	0	0	0	42.1201	0	0	0	88.1531	0	0	0	28.2992	0	56.9124	179.998	68.0114	0	28.595
T03F6.2	dnj-17	WBGene00001035	ZF - C2H2 - 2 fingers	13.3497	0	0	0	13.9839	0	21.0483	21.2844	0	0	0	0	84.4817	0	0	0	32.3601	0	0	0	0	0	0	0	0	0	0	0	0	0	0	0	289.855	0	0	0	2.42507	0	0	0	11.9697
C28H8.9	dpff-1	WBGene00016200	ZF - C2H2 - 1 finger	53.9246	0	249.169	47.3408	95.4331	180.825	80.1045	38.5129	28.2205	0	0	0	148.037	72.3669	21.5786	237.058	193.147	0	0	48.2229	0	102.649	59.2277	0	0	0	14.3373	0	0	75.4695	56.5488	0	0	0	89.7209	41.6597	0	116.491	54.7885	145.773	56.2652
T23G7.1	dpl-1	WBGene00001061	WH - TDP	33.7093	0	0	32.832	6.36217	0	23.427	31.6074	0	0	0	0	10.8208	4.15915	0	74.2369	11.435	0	0	0	0	0	0	0	0	0	0	0	0	0	0	0	0	0	0	0	0	0	69.8812	0	7.46177
R10D12.2	dpr-1	WBGene00001062	ZF - NHR	0	0	0	0	0	0	0	0	0	0	0	0	0	0	0	0	0	0	0	0	0	0	0	0	0	0	0	0	0	0	0	0	0	0	0	0	0	0	0	0	0
T22B3.1	dpy-20	WBGene00001079	ZF - BED x2	0	0	0	0	0	0	0.644075	6.16052	0	0	0	0	0	0	0	0	0	0	0	0	0	0	0	0	0	0	0	0	0	0	0	0	0	0	0	0	4.05778	0	0	0	0.271559
F47A4.2	dpy-22	WBGene00001081	TRAP230 family	1231.73	1189.92	1578.6	1176.58	1402.82	1441.11	1875.11	2023.72	1202.85	518.624	1974.18	780.471	2277.2	1223.17	1073.14	1287.03	819.993	1946.97	426.19	1682.11	2310.3	868.826	806.157	1015.79	1240.05	821.465	1076.75	1633.42	1272.86	573.429	541.249	1258.32	443.829	1517.75	1277.69	424.815	639.235	990.187	2394.56	2276.98	1262.88
F40F9.7	drap-1	WBGene00009584	CBF	246.755	450.905	191.067	320.708	257.208	225.998	248.909	86.4742	352.036	293.389	126.149	251.647	562.569	162.366	614.222	33.7428	430.544	0	248.05	136.77	162.711	592.772	288.405	266.774	284.9	469.528	312.825	246.209	0	134.851	108.162	344.397	0	0	394.266	375.895	207.108	307.801	201.452	594.657	263.306
F53A2.5	dro-1	WBGene00001092	CBF	21.8774	0	0	0	0	0	0	0	0	0	0	0	0	0	0	0	0	0	0	0	0	0	0	0	0	0	0	0	0	0	0	0	0	0	0	0	0	0	0	0	0.546934
C18B12.3	dsc-1	WBGene00001096	HD - PRD	0	160.385	0	0	0	0	0	0	0	0	0	0	0	0	0	0	0	484.611	0	0	0	0	0	0	0	0	0	0	0	0	0	0	0	0	0	0	0	0	0	0	16.1249
ZC204.2	duxl-1	WBGene00022554	HD - HOX - 2 domains	0	0	11.8531	17.3317	31.4679	0	29.7929	52.0041	70.1276	20.1418	83.9891	197.458	22.4178	22.2802	23.1974	0	8.37631	0	0	0	0	24.3345	0	0	0	0	0	0	0	0	0	0	0	21.9154	0	0	4.8287	0	0	0	16.0379
ZK1193.5	dve-1	WBGene00022861	HD - 2 domains	200.296	266.842	224.891	984.953	400.357	174.862	369.145	171.155	440.925	536.621	306.845	1271.71	403.414	730.505	243.143	272.087	283.244	0	555.095	118.939	516.868	197.168	201.39	61.6751	714.927	432.9	174.996	179.598	332.924	370.46	244.251	278.181	298.507	903.721	181.427	278.58	326.411	886.564	563.355	94.0468	379.824
Y52B11A.9	dxbp-1	WBGene00013128	ZF - C2H2 - 1 finger	33.1626	0	70.6864	31.3725	33.8015	63.5163	34.9099	59.5428	0	0	0	0	0	54.1061	24.5656	0	6.12029	0	0	90.5741	0	0	0	0	0	0	0	0	96.4506	0	0	0	0	0	0	0	14.0716	0	0	0	15.322
T10G3.5	eea-1	WBGene00011696	ZF - C2H2 - 1 finger	158.743	0	213.506	98.7185	45.4916	0	195.268	129.323	169.25	42.9624	23.6105	0	140.17	165.875	322.047	384.033	150.28	0	0	316.587	0	98.7654	0	0	0	76.365	133.877	106.428	171.468	161.421	104.437	0	402.01	102.291	15.7233	324.394	42.1716	266.017	409.549	164.582	128.384
Y102A5C.18	efl-1	WBGene00001161	WH - TDP	26.1042	0	0	9.0549	11.0193	0	18.4139	23.2576	13.2521	10.2364	0	0	32.9534	59.5467	0	41.4823	49.2836	0	0	0	0	0	0	0	0	0	75.5348	0	0	0	0	0	0	0	0	0	0	0	0	0	9.25348
Y48C3A.17	efl-2	WBGene00001162	WH - TDP	112.62	0	56.0116	137.791	73.3076	69.968	71.2253	34.071	78.5806	15.6284	113.233	69.891	124.97	47.0342	48.4419	56.8267	34.8574	0	0	59.2469	0	45.7247	33.2535	0	0	86.8056	133.047	133.654	0	22.7454	117.839	0	0	0	138.493	307.152	11.2341	39.1389	106.508	345.277	68.1144
F49E12.6	efl-3	WBGene00009899	WH - TDP - 2 domains	0	0	0	0	0	0	9.99789	0	5.26857	0	0	0	0	0	0	0	6.01594	0	0	0	0	0	0	0	0	0	0	0	0	0	0	0	0	0	0	0	0	0	0	0	0.53206
T22B7.1	egl-13	WBGene00001182	HMG box	3.99061	124.938	0	0	0	0	27.2025	0	7.91891	0	764.35	107.135	17.1659	14.4279	0	44.964	0	0	0	0	0	0	0	300.865	0	0	0	0	248.611	108.343	75.1077	0	0	0	0	91.0465	53.3175	0	35.2063	0	50.6147
F55A8.1	egl-18	WBGene00001186	ZF - GATA	136.775	0	7.19994	37.9638	49.5631	8.79786	106.585	0	38.3778	0	108.426	0	121.088	253.832	22.8802	0	185.206	0	0	0	0	0	0	0	570.927	0	99.5491	0	0	223.438	0	479.878	0	0	313.28	42.8743	128.274	39.4633	40.43	0	75.3702
C04A2.3	egl-27	WBGene00001194	ZF - GATA, MYB	457.535	120.149	524.807	838.94	410.949	367.364	627.978	235.21	806.001	335.924	229.934	327.393	257.309	173.599	195.068	352.665	98.4441	516.323	181.724	409.21	328.257	67.9265	407.046	183.469	298.887	53.9374	636.112	599.529	162.955	134.74	244.611	823.145	135.593	887.714	494.133	447.911	216.34	183.875	1667.91	637.853	401.962
C04G2.7	egl-38	WBGene00001204	Paired Domain - FULL	0	0	0	0	0	34.2654	0	0	0	16.3103	0	0	0	0	0	0	0	0	0	0	0	0	0	0	0	0	0	0	0	0	0	0	0	0	0	0	0	0	0	0	1.26439
R53.3	egl-43	WBGene00001207	ZF - C2H2 - 4 fingers	52.4595	0	0	0	0	0	24.9345	8.91075	0	318.642	0	0	0	0	0	0	433.948	0	0	29.2706	0	50.8751	0	0	0	0	0	0	0	0	104.944	0	0	0	34.9406	0	5.21254	0	0	0	26.6034
F28B12.2	egl-44	WBGene00001208	TEA/ATTS	0	0	0	11.7994	0	0	118.09	5.41903	0	657.135	32.2935	0	0	6.8145	0	0	207.454	0	0	0	0	0	82.672	0	0	0	0	0	0	0	0	0	0	0	0	0	0	0	0	52.8709	29.3637
K11G9.4	egl-46	WBGene00001210	ZF - C2H2 - 1 finger	0	0	0	0	7.24	0	133.86	0	0	0	0	0	0	0	65.107	0	1360.99	0	0	38.718	0	0	0	0	0	0	0	0	0	0	12.3512	0	0	0	0	0	0	0	0	0	40.4566
C08C3.1	egl-5	WBGene00001174	HD - HOX	0	0	0	110.523	52.1603	0	52.9686	67.2935	46.8	0	0	0	0	0	0	73.2186	0	0	0	0	0	0	0	0	0	0	0	0	0	0	371.615	0	0	0	0	0	0	0	0	0	19.3645
C27C12.2	egrh-1	WBGene00007772	ZF - C2H2 - 3 fingers	32.8436	91.4662	138.524	97.803	49.6343	84.4746	74.2277	15.9691	34.0756	76.9512	301.469	69.5362	70.0007	0	82.641	72.8298	116.904	0	155.838	539.607	78.3015	191.303	71.9321	235.233	61.2933	30.6091	201.336	19.5925	0	68.2744	592.35	162.269	0	81.1425	62.2168	0	57.5825	0	0	484.951	112.58
Y55F3AM.7	egrh-2	WBGene00043705	ZF - C2H2 - 1 finger	0	0	0	0	0	0	4.10246	0	0	0	0	0	0	0	49.7587	0	0	0	0	0	0	0	0	0	0	0	0	0	102.501	0	0	0	0	0	0	0	0	0	0	0	3.90905
ZK616.10	ehn-3	WBGene00001223	ZF - C2H2 - 6 fingers	0	0	0	0	0	0	0.620968	0	0	0	0	0	0	0	0	0	0	0	0	0	0	0	0	0	0	0	0	0	0	0	0	0	0	0	0	0	0	0	46.2963	0	1.17293
Y105E8A.17	ekl-4	WBGene00013676	MYB	24.5437	0	0	62.7129	55.0943	33.0162	43.6994	10.8087	38.9585	19.4169	0	0	58.8	23.8955	58.6788	84.2638	38.2263	0	0	0	32.9902	76.7948	0	58.5309	76.5404	0	14.4936	0	20.5457	0	34.0971	0	185.185	0	0	19.6078	2.36558	0	64.3004	0	28.4392
C24A1.2	elf-1	WBGene00016029	WH - ETS	8.22964	0	0	21.4915	0	0	21.3831	0	59.1664	29.9594	0	0	12.7575	71.5079	17.1045	0	52.6164	0	0	98.9458	0	0	0	0	0	0	0	0	0	0	0	0	0	0	0	51.4192	0	0	20.668	0	11.6312
W09C2.1	elt-1	WBGene00001249	ZF - GATA - 2 domains	0	0	0	67.7034	0	0	125.47	0	26.317	0	0	0	0	0	8.38385	0	0	0	0	0	0	0	0	0	0	0	0	0	0	0	0	0	0	122.973	0	0	1.72291	0	0	0	8.81424
C33D3.1	elt-2	WBGene00001250	ZF - GATA	0	0	0	5.73477	0	0	9.42965	0	0	80.2214	0	0	0	0	0	0	0	0	0	0	0	0	0	0	0	70.7714	0	0	0	0	0	0	0	0	0	0	0	0	30.1605	0	4.90794
K02B9.4	elt-3	WBGene00001251	ZF - GATA	0	0	0	0	0	0	10.2107	13.1895	12.8584	0	0	0	0	0	0	0	4.63349	0	0	0	0	0	0	0	0	0	0	91.7095	0	0	0	0	0	0	0	0	0	0	0	0	3.31504
C39B10.6	elt-4	WBGene00001252	ZF - GATA	0	0	0	0	0	0	0	0	0	0	0	0	0	0	0	0	0	0	0	0	0	0	0	0	0	0	0	0	0	0	0	0	0	0	0	0	0	0	0	0	0
F52C12.5	elt-6	WBGene00001253	ZF - GATA	28.0837	0	212.706	0	12.9775	0	65.5687	15.8467	4.33623	8.2197	115.5	0	8.01635	85.0858	0	93.4258	199.581	0	0	105.477	0	0	0	33.6157	315.388	86.8056	33.6655	0	0	19.4932	0	27.4333	0	0	329.395	61.7894	47.1804	31.2598	0	0	48.5213
C18G1.2	elt-7	WBGene00015981	ZF - GATA	0	0	0	0	0	0	0	0	0	0	0	0	0	0	0	0	5.12531	0	0	0	0	0	0	0	0	0	0	0	0	0	0	0	0	0	0	0	0	0	0	0	0.128133
F58E10.2	end-1	WBGene00001310	ZF - GATA	0	0	0	0	0	0	0	0	0	0	0	0	0	0	0	0	0	0	0	0	0	0	0	0	0	0	0	0	0	0	0	0	0	0	0	0	0	0	0	0	0
F58E10.5	end-3	WBGene00001311	ZF - GATA	0	0	0	0	0	0	0	0	0	0	0	0	0	0	0	0	0	0	0	0	0	0	0	0	0	0	0	0	0	0	0	0	0	0	0	0	0	0	0	0	0
R11E3.6	eor-1	WBGene00001324	ZF - C2H2 - 9 fingers	83.0315	0	11.8531	32.107	85.1643	0	52.1184	38.8833	92.6705	22.0941	83.2501	0	34.8112	96.7636	52.8049	31.407	54.3574	0	0	20.1106	0	68.6647	0	125.833	0	152.73	18.4054	127.714	0	0	5.96303	84.717	0	0	147.406	199.072	3.24944	55.371	0	0	44.5138
F22A3.1	ets-4	WBGene00017687	WH - ETS	0	0	0	0	0	0	0	0	0	0	0	0	0	0	0	0	0	0	0	29.0715	0	0	0	0	0	0	0	0	0	0	0	0	0	0	0	0	0	0	0	0	0.726786
C42D8.4	ets-5	WBGene00016600	WH - ETS	0	0	49.2708	0	0	0	0	0	0	0	0	0	0	0	0	0	0	0	0	0	0	0	0	224.711	0	0	0	0	0	0	0	0	0	0	82.6846	0	0	0	0	0	8.91667
F19F10.5	ets-7	WBGene00017601	WH - ETS	0	0	0	0	0	0	0	0	0	0	0	0	0	0	0	0	0	0	0	0	0	0	0	0	0	0	0	0	0	0	0	0	0	0	0	0	0	0	0	0	0
C50A2.4	ets-8	WBGene00016798	WH - ETS	0	0	0	0	0	0	0	9.5048	0	0	0	0	0	0	0	0	0	0	0	0	0	0	0	0	0	0	0	0	0	0	0	0	0	0	0	0	0	0	0	0	0.23762
C52B9.2	ets-9	WBGene00016865	WH - ETS x2	0	0	0	0	0	0	0	0	0	0	0	0	0	0	0	0	0	0	0	0	0	0	0	0	0	0	0	0	0	0	0	0	0	0	0	0	0	0	0	0	0
Y53C12C.1	eyg-1	WBGene00013147	HD - PRD, Paired Domain - CPAX	0	0	0	0	0	0	0	0	0	0	0	0	0	0	0	0	0	0	0	0	0	0	0	0	0	0	0	0	0	0	0	0	0	0	0	0	0	0	0	0	0
F10B5.3	F10B5.3	WBGene00008640	ZF - C2H2 - 4 fingers	0	0	0	0	77.4789	21.9452	0	0	51.4483	0	0	0	188.048	0	0	0	15.445	0	0	0	0	0	0	0	0	0	108.38	0	0	0	0	0	0	0	0	0	0	0	0	0	11.5686
F10E7.11	F10E7.11	WBGene00017352	MYB	0	0	0	0	0	0	0	0	0	0	0	0	0	0	0	0	0	0	0	0	0	0	0	0	0	0	0	0	0	0	0	0	0	0	0	0	0	0	0	0	0
F16B12.6	F16B12.6	WBGene00008882	AT Hook	72.8392	0	152.355	83.8544	67.2483	27.5088	61.4686	41.8299	128.127	27.8133	68.5589	0	27.9293	109.864	85.9576	16.8919	48.6705	0	35.9842	28.0557	32.9902	0	0	0	0	156.495	113.731	0	35.7041	22.7454	0	272.777	0	132.754	35.1358	0	45.9345	32.4675	0	73.1475	50.971
F19F10.1	F19F10.1	WBGene00017598	WH - ETS	0	0	0	0	0	0	0	0	0	0	0	0	0	0	0	0	0	0	0	0	0	0	0	0	0	0	0	0	0	0	0	0	0	0	0	0	0	0	0	0	0
F21A9.2	F21A9.2	WBGene00017651	ZF - C2H2 - 2 fingers	0	0	0	116.88	66.6489	0	75.5339	0	0	0	0	0	0	0	0	0	36.3828	0	149.589	0	0	0	0	0	0	0	0	0	0	0	0	0	0	0	149.745	0	19.5743	0	0	0	15.3589
F21D5.9	F21D5.9	WBGene00009014	ZF - C2H2 - 1 finger	0	0	0	0	0	0	13.0405	0	0	0	0	0	0	0	0	0	0	0	0	0	0	0	0	0	0	0	0	0	0	0	0	0	0	0	0	0	0	0	0	0	0.326012
F21G4.5	F21G4.5	WBGene00009026	ZF - C2H2 - 1 finger	0	0	0	0	0	0	0	0	0	0	0	0	0	0	0	0	5.79919	0	0	0	0	65.5523	0	0	0	0	0	0	0	0	0	0	0	0	0	0	0	0	0	0	1.78379
F22D6.2	F22D6.2	WBGene00009050	ZF - A20	331.231	0	985.917	594.341	334.127	352.181	440.695	275.355	415.872	477.412	815.32	440.918	600.775	85.5118	177.68	123.593	430.056	1169.27	454.325	532.734	2098.74	419.369	898.189	1239.44	0	1029.25	348.325	3107.67	315.16	614.762	1065.72	347.732	843.571	206.328	914.549	41.6597	380.295	119.237	629.977	1447.36	627.616
F23B12.7	F23B12.7	WBGene00009084	CBF	39.7983	0	26.6695	35.604	0	0	90.1683	23.3769	0	40.1107	155.93	60.9885	2.97792	239.693	0	16.0256	8.72083	0	0	0	0	0	0	28.5927	0	0	23.2277	0	84.6883	200.346	0	0	0	118.562	115.677	0	3.03582	73.0727	66.7058	0	36.3493
F26A10.2	F26A10.2	WBGene00017814	ZF - C2H2 - 3 fingers	538.406	0	7.19994	157.415	361.441	140.219	283.709	158.846	458.325	94.2813	540.483	127.427	672.884	121.042	772.49	284.23	180.793	0	133.406	238.075	444.148	0	25.1686	502.805	635.178	257.143	521.706	88.6446	963.535	89.6057	266.347	0	315.055	44.3616	763.546	333.782	188.778	21.777	81.5506	348.641	279.061
F26F4.8	F26F4.8	WBGene00005011	ZF - C2H2 - 6 fingers	0	0	0	0	0	0	0	0	0	0	0	0	0	0	0	0	0	0	0	0	0	0	0	0	0	0	0	0	0	0	0	0	0	0	0	0	0	0	0	0	0
F26H9.2	F26H9.2	WBGene00009174	RPEL - 2 domains	168.645	0	0	101.538	73.4103	27.3164	440.029	0	564.547	8.2197	0	830.29	207.223	97.3671	106.457	13.6463	362.985	0	0	460.113	0	65.3211	0	117.987	0	276.052	39.6951	297.265	0	289.54	8.47918	0	511.462	0	99.4357	0	319.812	0	150.864	287.735	148.136
F27D4.4	F27D4.4	WBGene00009189	ZF - CCCH - 2 domains	58	0	0	56.609	0	35.5257	14.1531	38.6942	24.7045	42.3152	75.3595	0	54.0377	45.6605	13.2081	45.2005	17.9454	0	0	18.1081	0	0	0	27.6396	0	0	71.6198	39.185	0	0	132.071	0	0	0	36.5657	60.024	69.757	0	15.747	0	24.8033
F27D4.6	F27D4.6	WBGene00009190	ZF - C2H2 - 1 finger	93.3979	0	101.162	177.972	71.1423	0	133.72	125.03	101.598	99.1723	78.6535	52.086	110.811	226.793	149.401	112.103	26.4679	0	0	140.652	94.0403	0	101.346	108.204	0	0	109.841	0	0	173.431	5.26294	0	0	0	94.7225	45.057	60.4987	70.3829	105.411	0	69.209
F33H1.4	F33H1.4	WBGene00009365	ZF - C2H2 - 1 finger, AT Hook x3	35.23	341.413	0	61.0634	77.5535	20.0321	64.1566	99.7807	157.414	26.4071	105.103	130.463	38.2835	134.492	112.842	86.7464	123.804	0	0	20.1106	0	45.7247	0	63.5122	0	0	5.36205	0	0	74.5712	9.30371	101.215	0	0	131.144	0	19.992	256.609	20.668	91.9287	61.3732
F37B4.10	F37B4.10	WBGene00018140	ZF - C2H2 - 1 finger	0	0	0	0	8.0082	0	7.34283	0	0	0	0	0	0	0	0	0	0	0	0	0	0	0	0	0	0	0	0	0	0	0	0	0	0	0	0	0	0	0	0	0	0.383776
F38C2.7	F38C2.7	WBGene00009539	ZF - CCCH - 2 domains	0	0	0	0	0	0	0	0	0	0	0	0	0	0	0	0	0	0	0	0	0	0	0	0	0	0	0	0	0	0	0	0	0	0	0	0	0	0	0	0	0
F40G9.14	F40G9.14	WBGene00018248	ZF - C2H2 - 1 finger	0	0	0	0	0	0	0	0	0	0	0	0	0	0	0	0	0	0	0	0	0	0	0	0	0	0	0	0	0	0	0	0	0	0	0	0	0	0	0	0	0
F43G9.12	F43G9.12	WBGene00009672	GC-rich DNA-binding domain	53.9165	0	0	106.624	34.2471	0	42.9355	8.66807	13.2521	33.4975	0	0	12.0098	14.6297	21.8375	18.8253	8.27448	0	0	0	80.2826	0	0	0	0	46.1042	0	0	23.8641	0	50.4745	0	0	74.5379	0	0	13.4925	35.6252	21.4832	72.8863	19.6867
F44D12.10	F44D12.10	WBGene00009687	ZF - C2H2 - 1 finger	0	0	0	0	0	0	0	0	0	0	0	0	0	0	0	0	0	0	0	0	0	0	0	0	0	0	0	0	0	0	0	0	0	0	0	0	0	0	0	0	0
F44E2.7	F44E2.7	WBGene00018420	ZF - C2H2 - 2 fingers	27.0091	0	0	47.0997	63.0224	40.9031	88.6028	6.18598	72.7897	0	127.707	0	0	52.6976	136.034	135.544	38.4864	0	0	24.9184	0	73.0034	0	0	0	0	0	0	107.945	0	27.8108	0	0	0	74.2101	0	39.5164	100.959	200.301	0	37.1186
F47E1.3	F47E1.3	WBGene00018567	ZF - C2H2 - 3 fingers	0	0	0	0	23.3728	0	0	0	0	0	0	0	0	0	0	0	0	0	0	0	0	0	0	0	0	0	0	57.6635	0	0	0	0	0	0	0	0	0	258.232	0	0	8.48171
F52B5.7	F52B5.7	WBGene00009923	ZF - C2H2 - 1 finger	0	0	0	27.3038	71.9689	0	19.2414	50.005	7.05816	8.2197	0	0	9.61492	11.5583	49.9723	66.1655	27.2976	0	0	0	18.1081	186.426	0	0	0	0	0	0	66.1376	0	0	0	0	0	0	0	10.475	40.8163	0	0	16.7592
F54F2.9	F54F2.9	WBGene00018836	MYB - 2 domains	34.153	0	0	30.7	110.167	0	87.2501	48.5865	20.3474	51.9211	0	0	11.424	65.8929	2.25643	0	60.6958	0	53.5045	0	0	49.2514	0	0	144.456	0	15.9256	0	0	0	31.1177	84.717	0	0	21.8379	0	5.28821	35.6252	0	0	24.128
F56D1.1	F56D1.1	WBGene00018959	ZF - C2H2 - 4 fingers	22.1533	0	0	5.64972	32.8298	110.816	18.3088	36.0849	0	8.76716	0	0	0	0	0	0	96.6083	0	0	0	0	0	0	0	0	0	0	0	0	0	0	0	0	0	13.8837	0	0	22.3214	0	47.0234	10.3612
F57C9.4	F57C9.4	WBGene00019011	ZF - C2H2 - 3 fingers	21.4574	0	0	46.6868	6.95662	20.0321	38.3197	28.8843	135.005	21.7177	0	34.5054	37.9841	161.847	29.2234	59.9372	40.5993	0	71.9683	95.3036	0	39.9106	17.6367	54.1756	47.9272	189.947	23.8705	69.2425	26.3546	0	18.3675	0	0	122.903	37.1051	0	42.1257	0	27.3943	0	39.1847
F58G1.2	F58G1.2	WBGene00010264	ZF - C2H2 - 6 fingers	39.032	0	0	28.2187	0	0	17.2311	12.1215	0	0	93.5804	0	0	0	23.002	18.7688	0	0	0	0	0	0	0	0	0	0	0	0	84.6883	0	0	0	287.77	0	0	0	0	83.0565	109.773	0	19.931
F56E3.4	fax-1	WBGene00001400	ZF - NHR	0	0	101.758	0	0	102.285	1.75614	0	28.8947	0	0	0	5.38372	0	0	0	0	0	0	0	0	0	0	0	0	0	171.66	0	0	0	0	0	0	0	0	78.2228	37.0473	0	0	716.076	31.0771
Y38H8A.5	fezf-1	WBGene00012639	ZF - C2H2 - 5 fingers	0	0	0	0	0	0	0	0	0	0	0	0	0	0	0	0	0	0	0	0	0	0	0	0	0	0	0	0	0	0	0	0	0	0	0	0	0	0	0	0	0
C25A1.2	fkh-10	WBGene00001442	WH - Fork Head	0	0	0	92.5109	0	0	32.9889	0	303.623	0	0	0	0	0	0	0	0	40.8881	114.286	0	243.665	0	0	0	0	54.7345	0	0	0	0	0	0	0	0	0	0	0	0	0	0	22.0674
T14G12.4	fkh-2	WBGene00001434	WH - Fork Head	0	0	0	0	0	0	3.68061	0	0	0	0	0	0	0	0	0	0	0	0	19.4693	0	0	0	0	0	0	0	0	0	0	0	0	0	0	0	0	0	0	0	0	0.578747
C29F7.4	fkh-3	WBGene00001435	WH - Fork Head	0	0	0	0	0	0	0	0	0	0	0	0	0	0	0	0	0	0	0	0	0	0	0	0	0	0	0	0	0	0	0	0	0	0	0	0	0	0	0	0	0
C29F7.5	fkh-4	WBGene00001436	WH - Fork Head	0	0	0	0	0	0	0	0	0	0	0	0	0	0	0	0	0	0	0	0	0	0	0	0	0	0	0	0	0	0	0	0	0	0	0	0	0	0	0	0	0
F26A1.2	fkh-5	WBGene00001437	WH - Fork Head	0	0	0	0	0	0	0	0	0	0	0	0	0	0	0	0	22.2677	0	0	0	0	0	0	0	0	0	0	0	0	0	0	0	0	0	0	0	0	0	0	0	0.556694
B0286.5	fkh-6	WBGene00001438	WH - Fork Head	8.22964	0	0	0	25.9889	0	15.0275	0	0	0	0	0	0	0	8.86902	0	0	0	0	0	0	0	0	0	0	0	0	0	0	0	0	0	0	0	0	0	0	0	0	0	1.45288
F26D12.1	fkh-7	WBGene00001439	ZF - C2H2 - 1 finger, WH - Fork Head	211.377	0	1738.47	262.616	212.786	162.018	392.18	330.609	35.8339	1572.26	543.296	747.917	120.114	169.221	85.8075	224.027	316.199	1663.78	1089.3	1097.57	429.789	1353.07	1271.78	51.5678	67.3836	621.434	126.157	1288.88	217.243	500.636	2082.95	101.484	0	393.921	326.782	45.8127	441.478	773.141	268.253	669.567	550.168
F40H3.4	fkh-8	WBGene00001440	WH - Fork Head	0	0	431.588	0	0	0	1.86807	0	0	752.597	0	0	0	0	0	0	26.5793	108.71	0	393.035	87.262	268.143	225.707	60.6722	137.492	0	0	0	0	0	293.321	0	0	0	0	0	10.4251	0	0	0	69.935
K03C7.2	fkh-9	WBGene00001441	WH - Fork Head	305.746	0	23.8766	42.4039	255.378	0	153.601	122.271	206.452	29.6379	351.006	0	263.626	42.4877	30.4796	160.731	164.228	0	0	23.5455	0	0	0	0	194.742	0	0	0	147.483	0	0	0	201.005	0	129.415	0	38.8134	25.74	242.283	175.976	83.2732
Y11D7A.12	flh-1	WBGene00012435	ZF - FLYWCH	0	0	0	0	0	0	11.4015	0	13.0523	0	0	0	0	0	32.0028	0	8.43227	0	0	0	0	0	0	0	48.6855	0	0	0	0	0	0	0	0	0	53.526	0	0	0	0	0	4.17751
C26E6.2	flh-2	WBGene00016138	ZF - FLYWCH	111.523	0	66.4631	139.371	44.711	59.4264	139.625	47.3155	56.3355	11.26	250.951	0	71.8716	44.2601	233.776	34.153	74.9408	0	0	132.757	149.749	0	0	187.697	0	92.2084	213.404	0	0	66.335	167.515	124.069	0	0	193.934	69.5314	30.0974	51.573	27.6396	0	72.3123
Y11D7A.13	flh-3	WBGene00012436	ZF - FLYWCH	0	0	0	0	0	0	0	5.68124	0	0	0	0	0	0	0	0	0	0	0	0	0	0	0	0	0	0	0	0	0	0	0	0	0	0	0	0	0	0	0	0	0.142031
F29G9.4	fos-1	WBGene00001345	bZIP	177.791	169.033	757.581	303.917	212.877	324.039	148.421	55.2176	124.334	482.838	420.383	647.134	232.232	75.6013	225.633	183.803	104.713	85.6746	175.92	476.547	962.193	241.087	372.425	110.603	188.701	733.038	158.764	482.566	226.919	215.096	402.804	299.449	1260.43	185.89	67.1935	289.136	117.194	46.3822	19.3304	235.73	299.965
K01B6.1	fozi-1	WBGene00010453	ZF - C2H2 - 1 finger	0	0	0	1478.01	202.004	0	5.95794	5.16209	0	0	0	0	0	27.1695	0	14.1084	0	0	0	0	0	917.196	0	0	0	0	0	26.4033	0	0	0	0	0	0	0	0	0	0	0	0	66.9003
F58A4.11	gei-13	WBGene00001570	ZF - BED	48.6743	0	0	16.3599	0	0	21.4753	0	21.2902	20.1994	0	0	0	0	12.0485	0	0	0	0	21.3675	0	0	0	111.383	407.693	0	22.0712	0	0	0	0	0	0	0	0	0	0	88.1834	55.1146	0	21.1465
W10D5.3	gei-17	WBGene00001574	ZF - MIZ	212.558	365.865	657.484	304.74	395.631	521.379	426.301	219.846	415.168	458.755	374.936	658.11	589.489	163.157	333.617	564.254	657.948	625.178	485.726	339.893	192.592	567.744	431.466	371.851	445.192	777.119	538.257	732.399	135.939	171.672	640.939	159.492	198.02	185.016	240.343	0	186.335	505.939	271.474	0	388.046
T22H6.6	gei-3	WBGene00001560	HMG box	765.769	8111.77	1464.65	366.069	399.151	0	501.998	768.402	429.164	1665.76	302.799	153.557	539.98	0	1041.65	1846.56	90.7568	1095.93	12076.3	0	4766.54	0	2094.93	5724.06	0	0	591.544	0	0	1800.73	524.518	357.02	0	196.232	1159.39	95.8308	30.8156	0	0	83.9842	1226.15
C14B9.6	gei-8	WBGene00001565	MYB - 2 domains	181.469	514.926	739.387	194.596	162.21	0	214.384	230.424	243.808	1828.01	539.667	0	191.145	308.458	196.044	141.848	401.738	688.943	457.206	3868.99	660.515	531.119	579.661	135.027	345.928	0	111.421	4969.83	253.786	677.53	1376.83	205.526	0	50.8751	451.858	360.268	463.02	93.8709	291.138	118.998	569.512
T02E1.3	gla-3	WBGene00011376	ZF - CCCH - 2 domains	0	0	0	0	0	0	2.6884	0	0	0	0	0	0	0	16.3736	0	0	0	0	0	0	0	0	0	0	0	0	0	0	0	0	0	0	0	0	0	0	0	0	0	0.476549
C01B12.2	gmeb-1	WBGene00015285	SAND	29.3742	0	0	203.213	76.257	124.954	120.693	141.317	198.562	104.188	0	33.0885	362.314	92.806	17.7792	0	117.196	0	175.285	45.7125	91.3547	0	107.975	0	79.9201	35.6125	64.7889	110.522	20.5457	222.636	87.979	155.408	0	51.0777	312.908	50.8305	31.7965	21.777	231.017	0	87.9722
F53H4.5	gmeb-2	WBGene00010010	SAND	84.4648	0	0	9.8583	0	0	3.64253	0	0	0	0	0	0	0	0	155.455	9.86513	0	0	0	0	0	0	0	0	0	0	0	0	0	0	0	0	56.2303	0	0	0	0	0	0	7.9879
C44F1.2	gmeb-3	WBGene00008092	AT Hook, SAND	0	0	0	0	0	0	0	0	0	0	0	0	0	0	0	0	0	0	0	0	0	0	0	0	0	0	0	0	0	0	0	0	0	0	0	0	0	0	0	0	0
Y48G8AR.1	grh-1	WBGene00001707	CP2	72.5374	0	0	0	0	28.7224	6.49815	0	0	16.3103	0	0	0	0	0	0	10.5939	0	0	0	0	0	0	32.9478	0	0	0	0	0	0	0	0	0	0	0	0	0	88.1834	0	0	6.39483
H16D19.3	H16D19.3	WBGene00010401	ZF - C2H2 - 4 fingers	0	0	0	0	0	0	0.328844	0	0	0	0	0	0	0	0	0	0	0	0	0	0	0	0	0	0	0	0	0	0	0	0	0	0	0	0	0	0	0	0	0	0.0082211
F53B2.6	ham-1	WBGene00001820	WH	0	0	0	9.98752	0	0	73.7598	71.0401	4.30747	17.3714	0	0	0	0	5.36613	322.417	5.82866	0	0	0	0	0	0	0	0	0	0	212.857	0	0	0	0	222.222	426.292	0	0	0	0	0	0	34.2862
C07A12.1	ham-2	WBGene00001821	ZF - C2H2 - 2 fingers	0	0	0	0	12.2436	0	23.0158	0	0	0	0	0	0	26.3941	0	0	4.7388	0	43.8212	0	0	0	0	0	0	0	0	0	0	0	0	0	0	0	0	0	0	0	0	92.1362	5.05874
F13D11.2	hbl-1	WBGene00001824	ZF - C2H2 - 9 fingers	0	154.631	0	183.771	22.1148	0	216.061	24.098	0	0	62.913	0	0	70.7628	40.323	139.804	178.961	0	253.968	0	0	0	0	0	0	0	29.7159	622.994	17.0835	0	55.1252	0	0	16.6717	15.7233	13.8343	13.2205	0	19.3304	0	53.7777
F38A6.3	hif-1	WBGene00001851	bHLH	161.342	959.814	335.586	307.345	506.363	485.896	410.411	217.061	1193.73	423.084	656.985	1044.68	359.281	74.4771	391.232	270.053	97.6369	475.773	662.198	644.796	593.127	1554.15	1586.87	1635.16	405.896	430.745	234.443	149.261	665.519	920.525	709.292	719.002	902.646	404.269	574.161	580.452	477.529	132.681	643.753	1549.06	613.657
T07G12.12	him-8	WBGene00001867	ZF - C2H2 - 1 finger	0	0	98.5416	0	0	0	1.90852	0	0	0	0	0	23.932	0	23.8196	0	4.44062	0	0	36.6039	0	0	0	0	0	0	0	0	0	0	0	0	0	0	0	0	0	0	0	0	4.73116
F39B2.1	hinf-1	WBGene00009553	ZF - C2H2 - 9 fingers	5.91394	0	0	46.472	18.3655	38.8682	77.7919	16.4978	31.13	106.522	40.972	0	82.6143	27.3471	0	19.5925	36.7253	0	0	0	0	0	0	15.8612	0	0	14.1686	0	0	0	0	0	0	43.7775	0	0	0	0	0	0	15.5655
B0304.1	hlh-1	WBGene00001948	bHLH	0	0	0	0	0	0	3.575	0	0	0	0	0	0	0	0	0	0	0	0	0	0	0	0	0	0	0	20.8594	0	0	0	0	0	0	0	31.1352	0	0	0	0	0	1.38924
ZK682.4	hlh-10	WBGene00001954	bHLH	0	0	0	0	0	0	0	0	0	112.634	0	0	0	0	0	0	0	0	0	0	0	0	0	0	0	0	0	0	0	0	0	0	0	0	0	130.492	0	0	21.1399	138.204	10.0617
F58A4.7	hlh-11	WBGene00001955	bHLH	211.145	0	19.3155	306.31	235.084	318.713	233.788	207.696	213.395	251.766	48.3129	100.12	331.612	291.336	232.002	196.591	130.002	240.24	0	35.6913	18.1081	32.7761	158.758	32.9478	45.6517	0	232.764	350.569	20.5457	97.8985	126.563	252.157	0	131.287	252.512	55.9159	66.3837	351.454	208.838	146.041	154.607
C28C12.8	hlh-12	WBGene00001956	bHLH	0	0	0	0	0	0	0	0	0	0	0	0	0	0	0	0	0	0	0	0	0	0	0	0	0	0	0	0	0	0	0	0	0	0	0	0	0	0	0	0	0
F48D6.3	hlh-13	WBGene00001957	bHLH	0	0	0	0	0	0	4.6981	0	7.05816	0	0	0	0	0	0	0	35.655	0	0	0	0	0	0	0	0	0	0	0	0	0	0	0	0	0	0	0	0	0	0	508.726	13.9034
C18A3.8	hlh-14	WBGene00001958	bHLH	0	0	0	0	0	0	2.39028	0	0	0	0	0	0	0	0	0	0	0	0	0	0	0	0	0	0	0	0	0	0	0	0	0	0	0	0	0	0	0	0	0	0.0597571
C43H6.8	hlh-15	WBGene00001959	bHLH	0	0	0	0	0	0	0	0	0	0	0	0	0	0	0	0	0	0	0	0	0	0	0	0	0	0	0	0	0	0	0	0	0	0	20.2229	19.6078	22.0046	0	0	0	1.54588
DY3.3	hlh-16	WBGene00001960	bHLH	0	0	0	0	0	0	0	0	12.5782	0	0	0	0	0	0	0	0	0	0	0	0	0	0	0	0	0	0	0	0	0	0	0	0	0	0	0	0	0	0	0	0.314456
F38C2.2	hlh-17	WBGene00001961	bHLH	0	0	0	0	0	0	24.7019	0	0	0	0	0	0	7.11582	0	0	0	30.0634	0	0	0	0	0	0	0	0	0	0	0	0	0	0	0	0	0	0	0	0	0	0	1.54703
F57C12.3	hlh-19	WBGene00001962	bHLH	0	0	0	0	0	0	0	0	0	0	0	0	0	0	0	0	0	0	0	0	0	0	0	0	0	0	0	0	0	0	0	0	0	0	0	0	0	0	0	0	0
M05B5.5	hlh-2	WBGene00001949	bHLH	32.9186	0	0	0	0	0	7.15452	0	0	561.995	0	0	0	0	0	0	0	0	0	0	0	0	0	0	0	0	0	137.931	0	0	35.0259	0	0	0	0	186.416	2.41435	0	0	0	24.0964
C17C3.7	hlh-25	WBGene00001964	bHLH	0	0	0	0	0	0	0	0	0	0	0	0	0	0	0	0	0	0	0	0	0	0	0	0	0	0	0	0	0	0	0	0	0	0	0	0	0	0	0	0	0
C17C3.8	hlh-26	WBGene00001965	bHLH - 2 domains	0	0	0	0	0	0	3.82061	0	0	0	0	0	0	0	0	0	0	0	0	0	0	0	0	0	0	0	0	0	0	0	0	0	0	0	0	0	0	0	0	0	0.0955154
C17C3.10	hlh-27	WBGene00001966	bHLH	0	0	0	0	0	0	0	0	0	0	0	0	0	0	0	0	0	0	0	0	0	0	0	0	0	0	0	0	0	0	0	0	0	0	0	0	0	0	0	0	0
F31A3.2	hlh-28	WBGene00001967	bHLH - 2 domains	0	0	0	0	0	0	0	0	0	0	0	0	0	0	0	0	0	0	0	0	0	0	0	0	0	0	0	0	0	0	0	0	0	0	0	0	0	0	0	0	0
F31A3.4	hlh-29	WBGene00001968	bHLH - 2 domains	0	0	0	0	0	0	0	0	0	0	0	0	0	0	0	0	0	0	0	0	0	0	0	0	0	0	0	0	0	0	0	0	0	0	0	0	0	0	0	0	0
T24B8.6	hlh-3	WBGene00001950	bHLH	0	0	0	0	0	0	0	0	0	0	0	0	0	0	5.36613	0	0	0	0	0	0	0	0	0	0	0	0	0	0	0	0	0	0	0	0	0	0	0	0	0	0.134153
W02C12.3	hlh-30	WBGene00020930	bHLH	714.655	109.123	555.282	510.572	749.472	303.499	679.898	476.513	475.603	789.582	683.198	62.9697	292.154	1426.07	579.464	1207.74	853.567	0	0	1463.97	497.157	207.159	828.24	0	452.655	738.295	117.496	617.489	503.727	148.361	822.526	530.328	0	964.767	547.333	24.0292	175.896	643.209	359.874	353.302	511.629
F38C2.8	hlh-31	WBGene00009540	bHLH	0	0	0	0	0	0	3.22394	0	0	0	0	0	0	7.36637	0	0	0	0	0	0	0	0	0	0	0	0	0	0	0	0	0	0	0	0	0	0	0	0	0	0	0.264758
Y105C5B.29	hlh-32	WBGene00013665	bHLH	0	0	0	0	0	0	22.2596	0	0	0	0	0	0	0	0	0	0	30.0634	0	0	0	0	0	0	0	0	0	0	0	0	0	0	0	0	0	0	0	0	0	0	1.30808
Y39A3CR.6	hlh-33	WBGene00021446	bHLH	0	0	0	0	0	0	4.72543	0	0	0	0	0	0	0	0	0	0	0	0	0	0	0	0	0	0	0	0	0	0	0	0	0	0	0	0	0	9.23368	0	0	0	0.348978
T01D3.2	hlh-34	WBGene00011327	bHLH	0	0	0	0	0	0	0	0	0	0	0	0	0	0	0	0	0	0	0	0	0	0	0	0	0	0	0	0	0	0	0	0	0	0	0	0	0	0	0	0	0
T05G5.2	hlh-4	WBGene00001951	bHLH	0	0	0	0	0	0	0	0	0	25.7815	0	0	0	0	0	0	0	0	0	0	0	0	0	0	0	0	0	0	0	0	0	0	0	0	0	0	0	0	0	0	0.644538
T15H9.3	hlh-6	WBGene00001952	bHLH	0	0	0	0	0	0	0	0	0	0	0	0	0	0	0	0	0	0	0	0	0	0	0	0	0	0	0	0	0	0	0	0	0	0	0	0	0	0	0	0	0
C02B8.4	hlh-8	WBGene00001953	bHLH	0	0	0	0	0	0	0	0	0	0	0	0	0	0	0	0	11.4904	0	0	0	0	0	0	0	0	0	0	0	0	0	0	0	0	0	0	0	0	0	0	0	0.287261
F54A5.1	hmbx-1	WBGene00018786	HD - HNF	0	0	0	0	0	0	0.442529	20.2669	0	0	0	0	0	34.2959	0	0	134.286	0	0	0	0	0	0	0	0	0	0	0	0	0	0	0	0	0	0	0	0	0	0	0	4.73227
Y48B6A.14	hmg-1.1	WBGene00001971	HMG box	781.842	835.322	243.186	745.405	552.097	182.971	1382.69	222.623	715.851	407.528	601.87	765.013	424.169	382.944	348.837	675.029	597.386	327.021	47.0312	378.004	378.424	156.98	500.337	577.263	124.346	295.136	221.498	97.9624	931.6	556.146	518.127	315.707	856.384	478.576	388.85	320.904	324.557	358.331	822.337	611.827	486.303
F47D12.4	hmg-1.2	WBGene00001972	HMG box - 2 domains	195.188	0	22.7998	102.201	140.034	12.6416	155.067	37.553	119.982	121.991	31.8127	16.0782	120.616	317.356	58.4459	74.3306	108.9	30.0634	0	76.2136	124.677	103.175	28.6172	123.011	0	53.9374	19.2723	76.6284	0	51.2033	109.495	38.616	0	0	90.832	60.024	8.6052	0	21.8895	28.0332	66.9823
T05A7.4	hmg-11	WBGene00001976	AT Hook x3	196.192	0	248.878	112.92	189.739	162.402	157.8	179.845	171.812	11.047	19.25	204.699	207.278	82.4165	256.035	158.217	25.2871	361.525	25.9269	94.0925	99.7611	32.7761	89.5095	10.1949	457.465	142.45	118.147	81.2371	179.095	239.365	128.238	120.321	0	102.147	94.1703	114.11	115.555	58.7889	182.933	108.937	133.514
Y17G7A.1	hmg-12	WBGene00001977	AT Hook x7	18.4518	0	0	8.54701	9.70007	0	19.3094	17.6771	6.28911	15.1472	0	0	0	10.0098	0	0	13.1147	0	0	0	0	32.7761	0	0	0	0	0	0	0	46.6853	0	0	0	0	0	0	0	0	0	0	4.94269
W02D9.3	hmg-20	WBGene00012209	HMG box	0	0	0	8.38574	0	0	7.57675	5.41903	0	11.26	0	0	0	0	0	0	17.4417	0	0	0	0	0	0	0	166.32	0	0	0	0	0	0	0	0	0	0	0	0	0	0	0	5.41008
C32F10.5	hmg-3	WBGene00001973	HMG box	0	0	0	46.5793	0	0	6.04043	0	0	0	70.8316	0	0	0	0	0	0	0	0	0	0	0	0	0	0	0	0	0	0	0	0	0	0	0	0	0	0	0	95.9509	0	5.48505
T20B12.8	hmg-4	WBGene00001974	HMG box	86.5851	0	149.974	116.939	114.074	294.032	171.692	100.779	156.91	117.651	0	44.6209	243.009	274.267	58.2551	27.9636	330.052	0	239.331	227.605	419.057	0	42.2155	119.418	0	0	118.157	44.3223	274.961	228.208	285.839	309.277	0	393.094	103.524	154.103	69.3025	90.4159	19.4932	59.499	137.116
F45E4.9	hmg-5	WBGene00001975	HMG box - 2 domains	66.1454	0	0	0	0	0	19.5991	0	0	0	0	0	0	0	0	0	0	0	0	0	0	0	0	0	0	0	0	0	0	0	0	0	0	0	0	0	0	0	0	0	2.14361
F47G4.6	hmg-6	WBGene00009827	HMG box	0	0	0	0	0	0	0	0	0	0	0	0	0	0	0	0	0	0	0	50.2765	0	0	0	0	0	0	0	0	0	0	0	0	0	0	0	0	0	0	0	0	1.25691
C44C10.8	hnd-1	WBGene00001981	bHLH	0	0	0	0	0	0	0	0	0	0	0	0	0	0	0	0	0	0	0	0	0	0	0	0	0	0	0	0	0	0	0	0	0	0	0	0	0	0	0	0	0
Y53C10A.12	hsf-1	WBGene00002004	WH - HSF	71.5047	0	0	171.112	95.2512	66.2076	71.6158	144.805	34.1879	0	266.463	0	47.8294	62.1676	104.852	97.5287	52.4256	556.094	0	81.7262	116.478	183.977	0	0	211.987	0	14.0718	0	0	0	73.9815	0	0	211.431	110.103	0	36.1177	0	21.8895	145.773	76.2395
C36F7.1	irx-1	WBGene00007984	HD - TALE	233.915	0	907.385	170.259	0	0	109.271	0	0	0	0	0	0	11.5583	0	0	0	0	0	0	0	0	0	0	0	0	0	0	0	166.96	0	425.907	0	1237.8	0	0	1.76274	0	0	0	81.6205
F37A4.8	isw-1	WBGene00002169	AT Hook, MYB x2	62.5704	88.6446	126.841	89.4341	201.786	54.7416	114.759	110.245	111.958	93.7702	0	24.9975	104.945	96.2638	198.58	83.4601	4.60096	92.2424	0	74.0481	0	660.52	129.4	46.3521	61.0501	0	46.6227	108.427	401.958	83.0781	280.88	81.1742	0	309.233	95.6647	127.443	129.804	22.7118	137.916	368.35	120.612
K04C1.3	K04C1.3	WBGene00010553	ZF - C2H2 - 1 finger, WH - Fork Head	0	0	0	115.574	4.79099	0	7.6995	0	0	119.88	0	0	0	0	0	0	0	0	0	0	42.7635	0	0	114.811	0	0	14.858	0	0	0	9.15751	44.2087	0	73.8934	13.1301	0	0	0	0	0	14.0192
K05F1.5	K05F1.5	WBGene00019407	ZF - C2H2 - 1 finger	0	0	83.0565	28.3258	7.78198	0	8.72483	0	11.8064	0	0	0	0	0	0	0	0	0	25.9269	0	0	0	30.9215	0	209.66	128.452	26.4634	0	0	0	0	0	0	0	0	0	0	0	0	0	14.028
K09A11.1	K09A11.1	WBGene00010704	ZF - BED	27.1415	0	0	21.8579	9.63224	4.91971	9.54894	0	0	0	0	0	0	0	21.0731	12.1832	105.709	0	0	0	0	0	0	0	0	0	45.8133	0	62.282	0	0	0	0	0	0	0	0	38.7147	0	0	8.97188
K09H9.7	K09H9.7	WBGene00019598	ZF - C2H2 - 2 fingers	0	0	0	0	0	0	5.73551	0	0	0	0	0	0	0	0	0	0	0	0	0	0	0	0	0	0	0	0	0	0	0	0	0	0	0	0	0	0	0	0	0	0.143388
K10B3.5	K10B3.5	WBGene00019611	ZF - C2H2 - 2 fingers	17.3659	0	63.913	39.9392	57.8562	0	24.4037	18.9494	152.44	0	0	0	6.22142	29.7301	11.0415	60.0866	0	0	0	0	135.66	41.4285	0	0	0	0	65.8561	0	0	0	47.243	0	1677.97	0	31.6046	0	0	0	0	0	62.0426
K11D12.12	K11D12.12	WBGene00019651	ZF - C2H2 - 1 finger	0	0	0	0	19.8189	0	10.2131	0	20.7792	0	154.464	0	0	0	24.097	0	6.99262	0	0	0	0	0	0	0	0	0	47.2813	0	0	0	0	0	0	0	0	20.3401	0	0	0	0	7.59965
K11D2.4	K11D2.4	WBGene00010770	ZF - C2H2 - 3 fingers	28.1674	0	28.5698	0	42.6104	0	17.6839	0	14.7181	0	69.3001	0	2.30894	0	13.8318	7.2759	10.87	0	0	0	0	0	0	0	0	47.9962	0	174.046	0	0	0	0	0	211.84	113.12	0	0	0	24.4954	0	20.1708
K12H6.12	K12H6.12	WBGene00019691	ZF - C2H2 - 1 finger	0	0	13.124	0	0	0	0	8.91075	0	12.4944	0	0	0	79.181	0	0	0	74.0466	0	25.287	14.289	453.511	183.65	0	0	0	0	0	0	0	173.342	0	0	0	16.4642	0	0	0	0	0	26.3575
F56F11.3	klf-1	WBGene00018990	ZF - C2H2 - 3 fingers	0	0	0	0	0	0	4.04905	0	0	0	0	0	0	0	0	0	0	0	0	0	0	0	0	0	0	81.4001	0	0	0	0	0	0	0	0	0	0	0	0	0	0	2.13623
F53F8.1	klf-2	WBGene00009998	ZF - C2H2 - 3 fingers	0	0	0	0	0	0	0	0	0	0	0	0	0	0	0	0	0	0	0	0	0	0	0	0	0	0	0	0	0	0	0	0	0	0	0	0	0	0	0	0	0
F54H5.4	klf-3	WBGene00003480	ZF - C2H2 - 3 fingers	0	0	0	0	0	0	0	0	0	0	0	0	0	0	0	0	0	0	0	12.4592	0	0	0	0	0	0	0	0	0	0	0	0	0	0	0	0	0	0	0	0	0.31148
ZK337.2	klu-1	WBGene00013970	ZF - C2H2 - 4 fingers	248.766	391.56	129.706	116.53	70.7502	4.91971	136.321	103.593	118.463	205.634	201.035	0	2.97792	22.8016	17.0775	153.572	196.811	43.2432	375.29	0	25.1155	0	265.298	486.963	180.633	0	83.8533	118.68	81.7714	393.66	187.262	0	0	56.2303	209.803	64.2178	50.6606	186.756	0	77.3036	125.181
ZC328.2	klu-2	WBGene00022592	ZF - C2H2 - 3 fingers	128.214	1030.38	62.8536	62.9681	115.983	75.4046	65.2941	18.3259	10.7331	255.857	792.045	245.873	27.6604	54.476	5.36613	0	147.33	147.42	204.981	157.272	0	399.515	269.639	48.0523	63.7044	0	16.9941	956.481	110.229	96.8567	224.08	0	0	222.163	193.168	0	56.5273	0	0	596.908	171.569
K08B4.1	lag-1	WBGene00002245	IPT/TIG	659.515	0	0	21.5758	29.6958	0	78.673	29.812	78.2805	0	0	17.8833	29.1439	7.90945	22.4262	42.2297	76.6361	0	0	0	0	0	0	0	81.4001	0	0	0	0	27.401	346.924	0	0	0	0	34.7657	8.58295	38.7147	0	0	40.7892
F26B1.7	let-381	WBGene00002601	WH - Fork Head	0	0	0	0	45.66	0	0	0	3.71058	0	0	0	0	0	0	0	0	0	0	0	0	0	0	0	0	0	0	0	0	0	0	0	0	0	0	0	0	0	0	0	1.23426
C27A12.3	let-391	WBGene00006492	ZF - C2H2 - 6 fingers	0	0	0	0	0	0	25.5036	0	0	5.37733	0	0	32.144	22.3193	48.514	12.1007	4.44062	0	0	39.3871	39.9106	0	0	0	0	0	0	0	0	0	0	0	0	0	0	0	0	0	0	0	5.74243
C01G8.9	let-526	WBGene00002717	ARID/BRIGHT	1033.96	1950.19	827.047	1837.7	1157.6	1009.71	1485.08	880.334	1460.48	919.527	1994.13	339.828	1557.68	1472.39	1791.23	1360.29	1968.9	585.157	778.814	1640.04	1985.56	861.042	1253.1	482.738	1382.16	86.8056	1014.1	1409.88	1111.53	394.714	681.565	2114.64	455.631	1686.78	1423.34	997.323	955.746	1338.98	1546.57	2587.58	1245.5
F57B10.1	let-607	WBGene00002783	bZIP	370.313	497.257	121.327	163.633	362.871	1309.8	275.965	529.699	295.071	323.591	972.581	739.336	233.005	355.067	580.504	371.576	469.26	0	375.131	542.814	289.13	473.631	367.041	409.382	320.272	339.393	319.332	347.447	994.051	584.955	332.054	818.492	129.87	1896.71	223.724	1682.37	1493.02	569.815	327.911	1445.27	556.317
ZC8.4	lfi-1	WBGene00022500	bZIP	489.503	2419.84	1181.65	4974.3	2364.01	1441.51	2832.11	2005.79	1653.35	1221.36	1665.22	525.784	2872.9	2696.5	2611.17	3173.6	2613.84	1448.52	2060.84	1520.44	1381.42	862.552	2679.21	269.412	3170.52	832.852	1524.42	1598.49	2323.97	387.383	809.256	5432.08	805.505	1592.68	2766.92	1728.33	499.695	1826.85	1803.01	226.193	1857.33
ZC64.4	lim-4	WBGene00002987	HD - LIM	0	0	0	0	0	168.229	24.4253	0	40.4244	0	0	0	164.471	0	507.077	0	0	0	0	0	0	0	307.492	0	49.3097	0	0	0	0	0	0	0	0	0	0	0	12.2339	0	0	0	31.8416
K03E6.1	lim-6	WBGene00002988	HD - LIM	0	0	0	0	0	0	11.547	6.27675	48.9068	0	0	0	0	0	0	0	0	1981.53	0	0	0	0	0	0	0	0	0	0	0	43.8308	0	0	0	0	0	0	0	32.175	0	0	53.1066
C04F1.3	lim-7	WBGene00002989	HD - LIM	430.39	483.974	19.3155	0	0	204.965	168.757	0	18.9288	0	0	266.481	0	0	5.36613	0	0	0	0	0	14.289	0	35.2734	0	0	0	0	0	0	0	0	0	0	20.3824	48.7543	0	135.928	0	999.49	0	71.3074
C37F5.1	lin-1	WBGene00002990	WH - ETS	169.413	0	0	10.0629	15.1062	0	45.2836	0	0	323.754	0	0	0	15.4967	4.30013	0	6.98197	0	0	0	0	72.0565	0	0	0	554.278	0	0	0	0	0	0	0	0	0	0	0	0	0	0	30.4183
ZC247.3	lin-11	WBGene00003000	HD - LIM	20.2942	0	284.922	15.5945	109.458	0	55.3639	0	209.287	643.165	0	0	9.31446	18.4322	0	0	0	0	0	0	0	0	20.1776	49.0966	0	0	1033.81	31.5199	0	0	124.009	70.9622	0	713.343	0	489.696	0	0	0	567.663	111.653
C03B8.4	lin-13	WBGene00003002	ZF - C2H2 - 15 fingers	853.611	0	395.905	326.591	646.528	182.185	531.796	448.493	598.294	246.243	410.536	533.693	682.198	532.338	527.862	1006.99	494.157	146.613	39.4089	521.034	0	116.104	165.286	241.349	561.393	691.841	435.5	714.748	629.702	266.103	323.127	550.558	90.0901	692.439	989.703	185.761	329.493	542.074	259.596	170.068	426.985
ZK662.4	lin-15B	WBGene00023497	AT Hook x2, ZF - THAP	152.571	0	90.7191	75.9781	23.2911	7.89939	130.682	71.4304	35.6197	40.7468	51.6956	44.6209	46.7075	113.498	95.8703	20.0965	87.4311	0	0	29.0316	58.3807	0	0	0	0	104.822	77.8908	0	0	101.471	79.0862	26.3075	0	36.2161	36.0059	0	34.8074	227.412	129.352	0	50.741
Y54G2A.1	lin-22	WBGene00003008	bHLH	0	0	0	0	0	0	1.60768	0	0	0	22.4527	0	0	0	0	0	0	0	0	0	0	0	0	0	0	0	0	0	0	0	0	0	198.02	0	0	0	0	0	0	0	5.55201
F18A1.2	lin-26	WBGene00003012	ZF - C2H2 - 1 finger	20.189	0	0	57.0995	0	0	26.5031	19.6974	16.3031	36.4105	0	0	39.809	162.829	48.8112	12.1832	29.2176	148.5	0	0	0	52.4604	0	0	0	0	0	0	0	0	0	0	0	0	37.2901	0	11.5042	0	115.281	0	20.8522
F02E9.2	lin-28	WBGene00003014	COLD BOX	40.2805	97.4089	475.228	7.59734	89.4892	0	45.8398	109.134	9.95173	114.869	0	0	83.4491	26.3151	67.7053	0	72.3779	0	29.244	0	0	128.582	0	74.8463	0	0	35.8218	366.126	0	0	79.139	0	396.04	45.7875	124.191	22.1808	72.0205	0	0	0	65.3406
W03C9.4	lin-29	WBGene00003015	ZF - C2H2 - 5 fingers	0	0	0	20.7535	67.0427	80.1282	133.816	65.8855	0	0	0	0	37.136	136.617	0	6.05034	6.99262	0	0	0	0	101.564	0	0	0	0	0	0	0	0	79.6572	0	0	0	0	0	2.41435	44.6429	225.835	0	25.2134
K10G6.1	lin-31	WBGene00003017	WH - Fork Head	0	0	0	6.13027	146.296	0	0.243198	0	0	0	0	0	0	0	0	0	0	0	0	0	0	0	0	0	0	0	0	0	0	0	0	0	0	0	0	0	0	0	0	0	3.81674
T14F9.5	lin-32	WBGene00003018	bHLH	0	0	0	0	0	0	0	0	0	0	0	0	0	0	0	0	0	0	0	0	0	0	0	0	0	0	0	0	0	0	0	0	0	0	0	0	0	0	0	0	0
F44B9.6	lin-36	WBGene00003021	ZF - C2H2 - 1 finger, ZF - THAP	236.385	0	0	100.773	92.5599	0	125.374	68.4187	137.047	25.3962	96.8013	205.407	64.17	152.677	288.21	298.703	47.2115	0	0	139.747	62.282	22.5561	38.5267	44.2889	256.41	0	103.303	0	51.4403	42.008	9.15751	415.46	0	84.0409	66.4447	45.8127	35.1525	0	0	0	83.8941
Y48E1B.7	lin-38	WBGene00013006	ZF - C2H2 - 1 finger	0	0	0	0	0	0	14.2296	0	32.4329	0	0	0	0	0	1.57931	31.0945	0	0	0	0	0	0	0	0	0	0	5.36205	0	0	0	0	0	0	0	31.1352	0	0	0	0	0	2.89584
C07H6.7	lin-39	WBGene00003024	HD - HOX	0	0	0	690.797	95.8199	0	456.291	69.3915	11.9463	0	95.416	0	0	0	160.461	37.5375	1266.44	0	0	0	0	0	0	0	0	0	0	0	0	0	0	0	0	0	358.245	0	0	0	0	158.613	85.024
T27C4.4	lin-40	WBGene00003025	ZF - GATA, MYB	197.65	0	167.228	373.62	216.524	81.4891	264.629	202.321	248.852	232.287	248.528	111.702	175.276	157.567	312.993	267.261	197.33	375.678	134.277	329.916	118.429	196.668	319.823	121.925	339.364	116.347	253.028	226.471	182.186	253.395	373.351	450.346	0	362.404	384.624	199.308	146.589	460.174	154.311	0	223.847
F34D10.5	lin-48	WBGene00003033	ZF - C2H2 - 4 fingers	0	0	0	0	0	0	0	0	0	0	0	0	0	0	0	0	0	0	0	0	0	0	0	0	0	0	0	0	0	0	0	0	0	0	0	20.3401	0	0	0	0	0.508502
JC8.6	lin-54	WBGene00003037	TESMIN x2	0	0	0	21.8579	0	0	3.15434	45.631	0	28.0654	0	0	26.8247	0	10.9333	0	0	0	0	0	0	0	0	0	0	0	0	0	0	0	0	0	0	0	0	0	0	39.4633	0	0	4.39825
F18A1.3	lir-1	WBGene00003044	ZF - C2H2 - 1 finger	0	0	0	52.0033	29.8338	0	25.4267	29.0681	6.28911	8.04978	44.9843	0	0	141.764	87.1065	0	41.3466	0	53.5045	19.425	0	0	0	0	0	0	16.3164	0	121.044	0	78.601	0	0	24.846	48.7191	0	124.713	22.7118	57.8704	0	25.8406
F18A1.4	lir-2	WBGene00003045	ZF - C2H2 - 1 finger	0	0	0	0	17.0652	0	18.687	4.82128	0	49.1501	195.077	0	12.4275	24.0107	10.179	37.2024	70.2398	0	0	0	9.05403	0	181.49	0	147.285	0	67.0023	0	0	0	0	0	0	0	0	0	0	0	49.5148	0	22.3301
F37H8.1	lir-3	WBGene00003046	ZF - C2H2 - 1 finger	19.3319	0	0	0	38.5002	0	3.17286	0	0	0	0	0	0	13.6417	0	0	2.547	0	0	0	0	0	0	0	0	0	0	0	0	0	0	0	0	0	0	0	0	0	0	0	1.92984
F52F12.4	lsl-1	WBGene00009937	ZF - C2H2 - 5 fingers	0	0	0	19.0476	0	0	7.40303	0	8.74546	0	181.422	0	0	0	21.81	0	0	0	203.772	0	0	0	172.498	116.4	0	0	0	0	0	0	0	0	0	57.6203	0	0	104.653	0	0	0	22.3343
C52E12.6	lst-5	WBGene00016890	ZF - C2H2 - 4 fingers	0	0	0	0	0	0	9.46513	0	0	0	0	0	0	0	0	0	4.60096	0	0	0	0	0	0	0	0	0	0	0	0	0	0	0	0	0	0	0	0	0	0	0	0.351652
F49H12.1	lsy-2	WBGene00003087	ZF - C2H2 - 5 fingers	21.7534	0	0	24.8971	55.7245	0	59.6861	20.6243	101.686	48.8608	16.0256	16.2692	69.83	17.4338	4.30013	39.6409	65.1501	0	0	0	0	0	0	0	0	0	0	0	0	0	0	0	0	82.5025	45.9838	171.999	38.9794	0	23.1481	0	23.1123
F47H4.1	lsy-27	WBGene00009834	ZF - C2H2 - 2 fingers	0	0	0	0	0	0	0	0	0	0	0	0	0	0	0	0	0	0	0	0	0	0	0	0	0	0	0	0	0	0	0	0	0	0	0	0	0	0	0	0	0
M03D4.4	M03D4.4	WBGene00019751	ZF - C2H2 - 6 fingers	0	0	0	0	0	0	0.955154	0	7.77665	0	0	0	0	0	0	0	0	0	0	0	0	0	0	0	0	0	22.2559	0	0	0	9.30371	0	0	0	0	0	0	0	0	0	1.00728
C32C4.5	mab-23	WBGene00003114	ZF - DM	0	0	0	0	0	0	0	13.7973	0	0	0	0	0	0	0	0	0	0	0	0	0	0	0	0	0	0	0	0	0	0	0	0	0	0	0	0	0	0	0	0	0.344932
Y53C12B.5	mab-3	WBGene00003100	ZF - DM - 2 domains	0	0	0	0	0	0	6.98427	0	6.79948	0	0	0	0	10.0338	0	0	29.0326	0	0	0	0	0	0	0	0	0	0	0	0	0	0	0	0	0	0	0	0	0	0	0	1.32125
C08C3.3	mab-5	WBGene00003102	HD - HOX	0	0	0	276.352	0	0	175.032	94.8705	28.86	0	21.9529	0	23.7586	0	85.2759	0	6.93972	0	0	0	0	0	0	0	0	0	0	0	0	0	0	0	0	0	192.04	0	0	0	0	0	22.6271
T27A1.6	mab-9	WBGene00003106	T-box	0	0	0	130.784	2.96856	0	120.525	0	0	0	0	0	0	0	0	0	0	0	0	149.076	0	0	0	0	0	0	0	0	0	0	0	0	0	0	0	128.436	0	0	24.4954	52.8709	15.2289
Y55F3BR.5	madf-1	WBGene00021942	MADF	0	0	0	13.9983	0	0	19.2049	23.0309	0	0	23.6105	0	0	0	51.3136	0	137.432	0	0	0	0	0	0	0	0	0	32.3025	0	0	0	0	0	0	0	0	13.8343	0	0	0	0	7.86817
Y106G6H.4	madf-10	WBGene00013717	MADF	0	0	0	44.81	14.4991	0	10.5001	0	14.6333	0	0	0	27.0232	0	5.83169	0	0	0	0	0	0	0	0	0	0	0	100.361	0	0	0	0	0	0	0	0	0	0	0	0	0	5.44147
F36D1.1	madf-2	WBGene00009461	MADF	14.6109	0	0	39.4535	0	0	10.2704	0	57.3674	0	0	0	66.3972	0	11.5404	0	11.7319	0	0	0	0	0	0	0	0	0	0	0	0	0	0	206.233	0	0	0	0	0	0	0	0	10.4401
H20J04.3	madf-3	WBGene00019218	MADF - 2 domains	0	0	0	37.3199	0	0	25.7629	9.5048	27.0722	0	0	0	0	22.1381	8.51426	9.38438	10.5939	0	0	0	0	0	0	0	146.52	0	0	0	0	0	0	0	0	0	0	0	0	0	0	0	7.42026
T07C12.11	madf-4	WBGene00011575	MADF	0	218.245	52.4962	0	116.495	0	45.75	34.9558	48.2937	144.416	393.351	283.808	54.5455	0	11.7528	0	57.8439	0	0	20.9144	24.2389	0	0	0	0	143.487	44.8016	658.498	0	193.993	42.735	0	0	0	96.3916	0	243.507	0	0	0	73.263
C01G12.1	madf-5	WBGene00007242	MADF	32.6563	0	0	5.13809	0	0	25.5249	5.00671	4.28614	0	0	0	73.1819	0	25.9656	0	37.3878	0	0	0	0	0	0	0	0	0	0	0	0	0	8.18679	0	0	0	118.105	0	0	0	50.4405	0	9.64699
C46F11.3	madf-8	WBGene00008118	MADF	0	0	0	0	0	0	0.0662388	8.07011	0	0	0	0	0	0	0	45.2899	3.2078	0	0	0	0	0	0	0	0	0	0	0	0	0	0	0	0	0	0	0	0	0	0	0	1.41585
ZC416.1	madf-9	WBGene00022608	MADF	10.6175	0	0	100.637	10.203	0	67.3535	18.9091	10.226	0	55.8855	17.9772	24.7517	29.8083	18.3321	55.1574	96.9622	0	0	25.9787	0	0	0	0	0	0	0	263.227	73.4862	0	0	26.3075	0	20.3824	73.802	0	0	0	0	258.342	31.4586
H21P03.1	mbf-1	WBGene00003148	HTH	0	0	0	0	79.8925	59.6374	54.0857	56.7689	143.357	0	0	0	96.286	136.704	24.6204	60.4062	14.7814	0	46.0087	0	25.2985	52.0183	0	189.286	101.215	0	37.7862	0	0	97.2526	46.392	0	0	34.0971	0	0	7.95798	0	0	184.272	38.7031
K02H8.1	mbl-1	WBGene00019347	ZF - CCCH - 2 domains	108.603	0	0	163.74	236.817	57.4449	294.033	255.845	0	0	22.4527	0	178.461	338.01	115.136	331.264	1352.73	0	71.9683	9.67951	0	0	0	0	0	0	279.949	0	62.3362	0	75.5974	222.588	0	340.646	367.868	133.19	52.0908	704.214	0	0	144.366
T01C1.2	mbr-1	WBGene00011315	HTH	0	0	0	0	92.6195	69.1372	48.1676	0	0	22.9626	0	0	14.3174	0	13.6836	11.0035	0	30.0634	0	0	0	0	0	670.263	0	0	0	1025.82	90.9208	0	30.6711	1148.7	0	0	0	0	116.878	0	0	323.975	92.7297
Y51H1A.6	mcd-1	WBGene00013096	ZF - C2H2 - 1 finger	11.1977	0	0	54.8311	48.3636	0	79.8336	51.0876	57.2563	0	0	0	63.8641	52.8478	23.3475	15.5473	14.9941	0	0	0	20.917	0	74.2501	0	161.306	0	5.36746	0	179.888	0	52.7001	0	0	0	31.227	0	4.73115	0	153.579	0	28.9284
R03E9.1	mdl-1	WBGene00003163	bHLH	215.384	0	435.266	278.319	176.365	33.403	148.45	129.288	333.39	123.431	46.7902	250.022	77.7768	237.925	173.897	175.958	91.8373	273.683	246.596	23.9412	506.104	0	310.427	86.4732	166.823	170.284	231.864	369.333	338.898	174.505	194.287	136.388	0	206.463	187.071	476.798	172.416	74.5315	238.546	380.474	197.335
F01D4.6	mec-3	WBGene00003167	HD - LIM	0	0	0	0	0	0	10.3965	777.983	0	14.3121	0	0	0	0	0	0	1504.49	0	0	15.2898	0	0	0	0	0	0	13.4662	0	0	0	0	0	0	0	0	0	0	0	0	0	58.3983
T24D3.1	med-1	WBGene00003180	ZF - GATA	0	0	0	0	0	0	0	0	0	0	0	0	0	0	0	0	0	0	0	0	0	0	0	0	0	0	0	0	0	0	0	0	0	0	0	0	10.7498	0	0	0	0.268745
K04C2.6	med-2	WBGene00003181	ZF - GATA	0	0	0	0	0	0	1.93992	0	0	11.5809	0	0	0	23.3698	0	0	0	0	0	0	0	0	71.286	0	0	0	0	0	0	0	17.1168	0	0	0	0	0	0	0	0	0	3.13234
W10D5.1	mef-2	WBGene00003182	MADS box	168.034	0	235.387	169.916	120.314	302.438	146.321	412.231	450.361	66.6881	90.7935	154.564	195.28	18.2921	306.065	283.469	84.5981	286.73	185.271	86.7306	42.0224	177.707	269.68	325.125	81.4001	361.172	230.453	177.564	63.1313	263.073	331.818	129.526	721.437	399.93	143.623	244.104	341.195	422.2	190.558	661.948	233.529
C38D4.3	mel-28	WBGene00003210	AT Hook x2	185.915	214.619	174.426	100.641	85.8058	51.4227	152.563	132.141	141.513	121.251	47.2255	0	200.206	139.306	83.5853	52.8793	126.039	120.12	0	71.034	0	89.8865	103.558	0	559.599	0	0	106.428	0	0	223.603	0	0	0	147.38	0	93.8145	120.103	101.048	421.146	104.181
M04B2.1	mep-1	WBGene00003218	ZF - C2H2 - 5 fingers	140.573	533.884	381.79	331.432	338.932	278.372	366.079	462.477	503.791	224.222	548.671	359.775	705.409	260.526	416.611	396.147	312.335	43.2432	531.907	325.132	62.3414	277.077	128.937	222.518	188.102	154.323	246.082	391.219	166.611	81.8561	194.331	462.409	201.005	19.6333	441.806	126.786	133.724	163.265	413.784	366.864	297.6
W03C9.7	mex-1	WBGene00003228	ZF - CCCH - 2 domains	0	0	0	0	0	0	0	0	0	0	0	0	0	25.0545	0	0	0	0	0	0	0	0	0	0	0	146.199	13.604	0	0	0	0	180.571	0	0	0	0	3.39058	0	0	0	9.22046
W02A2.7	mex-5	WBGene00003230	ZF - CCCH - 2 domains	0	0	0	0	0	0	5.05794	0	0	0	0	0	0	0	0	0	0	0	0	0	0	0	0	0	0	0	0	0	0	0	0	0	0	0	0	0	0	0	0	0	0.126449
AH6.5	mex-6	WBGene00003231	ZF - CCCH - 2 domains	0	0	0	0	0	0	0.240394	0	0	0	0	0	0	28.864	0	0	0	0	0	0	0	0	0	0	0	0	0	0	0	0	0	0	0	0	0	0	0	0	0	0	0.72761
T05C12.6	mig-5	WBGene00003241	WH	58.151	0	0	116.224	39.1994	73.7028	31.6767	0	23.6958	43.8854	0	0	23.5877	9.75315	21.5855	0	5.45441	178.157	0	14.8386	160.875	212.695	0	0	0	0	26.5957	0	186.846	0	25.4375	0	0	0	17.231	0	18.1143	0	35.073	0	33.0695
R13.4	miz-1	WBGene00011259	ZF - MIZ	759.282	461.975	960.935	1060.35	1320.49	964.485	1504.21	3072.24	1661.11	836.037	1264.4	2149.9	1595.02	393.706	1330.13	1702.12	643.771	612.795	252.206	1054.45	244.151	545.019	409.274	823.752	756.872	1474.46	629.012	1157.64	1534.32	797.989	747.989	1576.32	741.877	1489.24	423.942	916.977	791.331	772.406	1799.96	3892.18	1128.11
H14A12.4	mls-1	WBGene00003376	T-box	0	0	0	0	0	0	0	0	0	0	0	0	0	0	0	0	0	0	0	0	0	0	0	0	0	0	0	0	0	0	0	0	0	0	0	0	0	0	0	0	0
C39E6.4	mls-2	WBGene00003377	HD - NK	0	0	0	0	80.168	0	3.08951	0	0	0	0	47.8973	0	0	0	0	0	0	0	0	88.5303	0	0	0	0	0	0	39.185	0	0	0	0	0	48.5625	0	0	266.917	0	0	0	14.3587
T20B12.6	mml-1	WBGene00003378	bHLH	105.528	0	339.202	175.391	0	0	195.669	119.482	326.336	145.124	10.9765	446.351	210.082	311.15	124.7	80.6181	243.382	330.943	0	564.736	904.472	372.938	474.372	68.465	149.993	517.381	124.032	160.385	323.243	416	527.674	0	0	24.846	423.761	243.085	245.975	0	374.062	363.135	236.087
C10A4.8	mnm-2	WBGene00003380	ZF - C2H2 - 3 fingers	11.6762	0	0	0	22.0386	0	11.6778	0	0	0	179.937	0	0	0	0	0	0	0	0	0	0	52.9101	0	0	0	0	22.2559	0	54.0424	0	0	0	0	0	0	0	0	0	0	0	8.86345
F32A11.6	moe-3	WBGene00003388	ZF - CCCH - 2 domains	0	0	18.6944	0	0	0	0	0	0	0	0	0	0	0	0	0	0	0	0	0	0	0	0	0	0	0	0	0	0	0	0	0	0	0	0	0	0	0	0	0	0.46736
T19B10.11	mxl-1	WBGene00003509	bHLH	0	0	0	0	40.3274	0	4.77897	5.81362	0	0	0	0	29.0074	9.75315	19.9638	0	5.71252	0	0	10.6838	0	0	0	0	32.0513	0	45.5494	0	0	0	0	0	0	45.3022	23.3803	0	0	0	69.0989	0	8.53557
F40G9.11	mxl-2	WBGene00003510	bHLH	23.3525	0	0	0	5.97575	0	7.70814	0	16.6802	0	48.8091	0	65.7567	9.59656	4.84376	0	0	0	0	0	0	52.4604	0	0	0	0	0	0	0	0	0	0	0	0	0	0	0	0	0	0	5.87958
F46G10.6	mxl-3	WBGene00003511	bHLH	0	169.033	18.6944	0	0	0	30.7145	0	114.117	0	0	0	0	0	0	0	0	114.038	0	0	28.578	0	145.079	0	0	0	26.5957	0	0	0	54.0697	0	0	0	0	81.248	0	383.082	0	0	29.1312
F59B10.1	myrf-1	WBGene00004134	p53	833.849	0	303.36	820.447	627.315	174.209	744.927	302.065	762.353	251.553	361.427	88.3911	771.912	1043.15	845.622	905.911	694.604	0	0	551.389	145.597	52.4604	85.6458	62.0112	1707.06	183.655	254.216	239.36	611.824	466.152	305.173	476.888	201.005	455.757	777.287	727.687	180.132	832.132	422.294	0	456.721
F21A10.2	myrf-2	WBGene00008999	p53	431.058	1002.41	237.967	273.392	544.623	161.267	587.677	456.252	360.312	1443.98	1038.65	193.432	506.897	352.014	880.229	1547.47	989.491	1571.81	790.117	1277.06	978.626	1561.76	1515.62	993.065	261.264	71.2251	312.329	242.635	1192.52	827.566	361.349	452.783	140.351	477.237	549.921	621.151	302.2	728.62	808.873	354.475	684.992
ZK1290.4	nfi-1	WBGene00003592	MH1	27.88	0	11.8531	68.7441	29.6404	0	58.458	70.1183	3.87672	99.3933	0	0	0	28.4831	110.303	48.1012	25.8718	0	0	0	0	206.406	34.6069	0	183.157	0	11.0816	0	0	0	73.1699	251.406	0	0	30.0924	87.535	4.73115	139.128	0	0	40.101
C16A3.7	nfx-1	WBGene00007048	ZF - NF-X1 - 10 domains	73.735	0	0	145.648	91.1625	77.7363	87.7982	158.167	139.624	229.703	0	316.518	118.754	65.3551	142.371	51.8854	11.5869	0	0	193.604	41.0914	120.643	24.6475	90.014	430.403	466.638	19.065	218.293	0	0	55.0608	0	0	123.274	56.5804	151.584	87.788	77.0273	166.724	0	100.812
T08D10.1	nfya-1	WBGene00011614	CBF	0	0	0	0	10.2792	0	28.9982	0	0	0	0	0	0	0	8.38385	108.723	21.4353	0	0	116.286	0	0	0	0	132.626	0	8.77747	0	0	0	0	0	0	29.8846	0	0	0	0	0	0	11.6348
Y53H1A.5	nfya-2	WBGene00043056	CBF	26.441	0	0	0	0	22.1228	12.0061	19.1924	0	0	42.1727	0	35.8034	23.639	49.9292	82.1755	25.9161	0	0	0	0	0	0	0	0	0	0	0	0	0	0	0	0	0	16.4642	0	0	44.6429	0	0	10.0126
W10D9.4	nfyb-1	WBGene00021132	CBF	9.6432	0	13.124	23.5988	58.7417	46.2278	56.9813	21.8541	35.8821	118.974	0	16.0782	33.7871	24.4193	67.3332	87.7133	88.1487	0	35.9842	0	48.4778	0	0	0	49.3097	0	0	0	0	0	0	51.1457	0	0	0	235.83	15.7629	0	0	0	28.4754
F23F1.1	nfyc-1	WBGene00017742	CBF	0	0	0	0	0	0	10.3973	37.4251	9.47957	0	0	0	8.19672	3.9735	36.2222	13.6463	6.40217	0	0	0	0	0	0	0	0	0	0	0	0	0	0	0	0	50.8751	0	0	13.5215	0	0	0	4.75348
Y69A2AR.29	ngn-1	WBGene00003595	bHLH	0	0	0	0	11.9775	0	0	0	0	0	0	0	0	0	0	0	0	0	0	0	0	0	0	0	0	0	0	0	0	0	0	0	0	0	0	0	0	0	0	0	0.299437
R09G11.2	nhr-1	WBGene00003600	ZF - NHR	67.7433	169.033	0	138.761	155.366	100.767	292.147	193.515	372.345	201.399	198.208	32.5383	256.557	123.632	284.446	243.629	256.3	202.737	62.9244	430.241	18.8708	0	135.054	217.36	141.864	79.9361	133.106	172.141	415.623	139.522	102.716	209.862	384.615	187.808	215.942	353.765	88.0589	198.447	226.164	0	180.079
B0280.8	nhr-10	WBGene00003609	ZF - NHR	16.072	0	73.2851	0	0	15.7828	11.4694	0	23.5059	63.071	0	0	0	51.1815	0	0	44.8994	141.503	0	17.5503	128.42	65.3211	0	28.4293	0	0	0	0	209.38	0	64.7682	122.066	0	0	0	0	0	141.443	0	300.12	37.9567
C28D4.1	nhr-100	WBGene00003690	ZF - NHR	91.9736	592.351	176.013	47.2975	29.5749	0	76.2245	12.2771	91.4277	273.066	30.2265	0	44.5545	34.0038	2.22111	0	107.98	383.861	988.133	772.716	605.342	671.317	1034.98	1089.07	81.4001	0	295.358	0	79.8999	222.83	1179.92	0	0	204.406	402.502	0	6.04924	71.3813	266.641	0	249.125
H12C20.6	nhr-101	WBGene00003691	ZF - NHR	0	0	0	0	0	0	0	0	0	0	0	0	0	0	0	0	0	0	0	0	0	0	0	0	0	0	0	0	0	0	0	0	0	0	0	0	0	0	0	0	0
T06C12.6	nhr-102	WBGene00003692	ZF - NHR	15.3497	0	0	0	0	0	0	0	0	40.8113	0	0	0	25.6693	0	0	0	0	39.4089	180.784	0	0	0	0	0	0	0	0	0	0	14.5688	0	0	0	0	0	0	0	0	0	7.9148
F44C8.4	nhr-103	WBGene00003693	ZF - NHR	0	0	105.391	0	0	0	0	0	0	30.1477	0	0	0	0	0	0	0	0	0	0	0	0	0	0	0	0	0	0	0	0	0	0	0	0	0	0	0	0	0	0	3.38846
R11E3.5	nhr-104	WBGene00003694	ZF - NHR	0	0	0	0	0	0	0.672264	0	0	0	0	0	0	16.0927	0	0	0	0	0	0	0	0	0	0	0	0	0	0	0	0	0	0	0	0	0	0	1.67365	0	0	0	0.460965
C06G3.1	nhr-105	WBGene00003695	ZF - NHR	25.9613	1442.1	0	0	0	0	0	0	0	236.017	42.1727	0	0	0	5.36613	11.0035	0	2081.34	367.101	464.426	191.525	506.95	931.776	15.8612	0	0	0	0	0	0	505.935	0	0	0	0	0	66.2066	0	0	0	172.344
T01G6.4	nhr-106	WBGene00003696	ZF - NHR	0	0	0	0	0	0	0	0	0	0	0	0	0	0	0	0	0	0	0	0	0	0	0	0	0	0	0	0	0	0	0	0	0	0	0	0	0	0	0	0	0
C33G8.11	nhr-107	WBGene00003697	ZF - NHR	16.1991	0	0	0	0	0	3.74124	0	0	9.19862	0	0	0	0	34.057	0	0	0	0	17.5503	0	0	0	0	0	0	0	0	0	0	0	0	0	0	0	0	0	0	0	0	2.01866
F35E8.12	nhr-108	WBGene00003698	ZF - NHR	0	0	0	0	0	0	0	0	0	0	0	0	10.0266	0	0	0	0	0	0	0	0	0	0	0	0	0	0	0	0	0	0	0	0	0	0	0	0	0	0	0	0.250664
T12C9.5	nhr-109	WBGene00003699	ZF - NHR	0	0	0	0	0	0	0	0	0	0	0	0	0	0	0	0	0	0	0	0	0	0	0	0	0	0	0	0	0	0	0	0	0	0	0	0	0	0	0	0	0
ZC410.1	nhr-11	WBGene00003610	ZF - NHR	0	0	0	0	0	0	4.13195	0	29.3981	21.1923	0	0	9.70026	0	0	0	0	110.767	0	13.9429	0	0	256.937	0	0	0	0	0	0	0	8.18679	0	0	0	0	0	0	0	76.9699	0	13.2807
Y46H3D.5	nhr-110	WBGene00003700	ZF - NHR	0	0	0	0	0	0	0	0	0	0	0	0	0	0	0	0	0	0	0	25.6851	0	0	0	0	0	0	0	0	0	0	0	0	0	0	0	0	0	0	0	0	0.642129
F44G3.9	nhr-111	WBGene00003701	ZF - NHR	0	0	0	0	0	0	0	0	0	0	0	0	0	0	0	0	0	0	0	0	0	0	0	0	0	0	0	0	0	0	0	0	0	0	0	0	0	0	0	0	0
Y70C5C.6	nhr-112	WBGene00003702	ZF - NHR	0	0	0	0	0	0	14.0298	6.18598	0	0	0	0	0	0	0	0	0	0	0	0	103.533	0	0	0	0	0	0	0	0	0	0	0	0	0	0	0	0	0	0	0	3.09371
ZK1025.9	nhr-113	WBGene00003703	ZF - NHR	0	0	0	0	0	0	1.65476	0	0	9.59527	0	0	0	10.0098	0	0	0	0	0	0	0	0	0	0	0	0	0	0	0	0	0	0	396.04	0	0	0	0	0	0	0	10.4325
Y45G5AM.1	nhr-114	WBGene00003704	ZF - NHR	0	0	0	0	0	0	0	0	0	0	0	0	0	0	0	0	0	0	0	0	0	0	0	0	0	0	0	0	0	0	0	0	0	0	0	0	0	0	0	0	0
T27B7.4	nhr-115	WBGene00003705	ZF - NHR	0	0	0	0	0	0	0	0	0	0	58.0114	0	0	0	0	0	0	0	0	0	0	0	0	115.701	0	0	0	0	0	0	0	0	0	48.9333	0	0	0	0	0	0	5.56613
F09C6.9	nhr-116	WBGene00003706	ZF - NHR	0	0	0	7.79727	0	0	3.79167	0	30.0243	0	0	0	0	0	52.6383	0	0	0	0	46.2795	0	75.5858	0	0	0	0	0	0	0	0	0	0	0	0	0	0	0	119.054	0	0	8.37928
F16B4.12	nhr-117	WBGene00003707	ZF - NHR	0	0	0	0	0	0	7.41197	0	0	272.521	0	0	0	0	0	0	0	0	0	49.292	238.366	0	0	0	136.955	0	0	0	0	0	89.1006	0	0	0	0	0	0	0	0	0	19.8412
F13A2.8	nhr-118	WBGene00003708	ZF - NHR	0	0	0	0	0	0	0	0	0	0	0	0	0	0	0	0	0	0	0	0	0	0	0	0	0	0	0	0	0	0	0	0	0	0	0	0	0	0	0	0	0
K12H6.1	nhr-119	WBGene00003709	ZF - NHR	0	0	46.1425	0	0	0	13.5749	8.29366	0	0	0	56.6059	0	0	16.7677	0	5.78456	0	0	0	0	0	0	61.4213	0	0	0	0	0	0	0	339.367	0	0	0	0	0	0	0	0	13.6989
R04B5.4	nhr-12	WBGene00003611	ZF - NHR	45.8355	0	0	31.0957	57.5599	0	17.9785	0	0	0	0	0	10.3103	6.447	34.3625	13.4698	10.1262	0	0	0	0	0	0	120.043	0	0	0	0	0	0	0	0	0	0	0	26.6411	0	0	0	0	9.34674
C25B8.6	nhr-120	WBGene00003710	ZF - NHR	10.6175	251.699	48.385	0	0	0	10.1353	0	6.79948	672.003	0	0	0	0	0	41.2541	0	0	0	257.449	199.427	0	0	0	49.3097	0	0	0	0	0	81.5527	0	0	0	0	0	0	0	0	0	40.7158
E02H9.8	nhr-121	WBGene00003711	ZF - NHR	0	0	0	0	0	0	6.90346	0	0	0	0	0	0	0	0	0	0	0	0	0	0	0	0	0	0	0	0	0	0	0	0	0	0	0	0	0	0	0	0	0	0.172586
Y41D4B.9	nhr-122	WBGene00003712	ZF - NHR	0	0	0	0	0	0	5.09544	0	0	0	0	0	0	0	0	0	0	0	0	0	0	0	0	0	0	0	0	0	0	0	0	0	0	0	0	0	0	0	0	0	0.127386
M02H5.7	nhr-123	WBGene00003713	ZF - NHR	0	0	0	0	0	0	0	0	0	0	0	0	0	0	0	0	0	0	0	0	0	0	0	0	115.869	0	0	0	0	0	0	0	0	0	0	0	0	0	0	0	2.89674
C17E7.8	nhr-124	WBGene00003714	ZF - NHR	0	91.4662	0	0	6.20455	0	0	0	0	53.0007	0	0	0	0	0	0	0	33.9109	0	0	254.666	0	0	0	0	0	0	0	0	0	355.533	0	0	0	0	0	0	0	0	0	19.8695
R02D1.1	nhr-125	WBGene00003715	ZF - NHR	37.1594	0	0	22.0386	0	0	3.97223	0	0	16.0996	0	0	0	0	0	0	0	0	0	23.3111	0	78.1715	0	0	0	0	0	0	0	0	0	0	0	0	0	0	0	0	0	0	4.51881
F44C8.10	nhr-126	WBGene00003716	ZF - NHR	12.1975	0	0	0	0	0	0	0	0	48.676	0	0	0	9.298	0	0	0	0	0	0	0	0	0	0	0	0	0	0	0	0	0	0	0	0	0	0	0	0	0	0	1.75429
T13F3.3	nhr-127	WBGene00003717	ZF - NHR	0	0	0	0	0	0	0	0	0	0	0	0	0	0	0	0	0	0	0	0	0	0	0	0	0	0	0	0	0	0	0	0	0	0	0	0	0	0	0	0	0
F44C8.5	nhr-128	WBGene00003718	ZF - NHR	21.1256	0	0	0	0	0	1.77482	0	0	0	51.9366	0	0	0	0	0	0	40.8881	0	0	0	0	0	0	0	0	0	0	0	127.478	0	0	0	0	0	0	0	0	0	0	6.08008
C50B6.14	nhr-129	WBGene00003719	ZF - NHR	0	0	0	0	0	0	0	0	0	15.0982	0	0	0	0	0	0	0	0	0	0	0	131.337	0	0	0	0	0	0	0	0	0	0	0	0	0	0	0	0	0	0	3.66088
Y5H2B.2	nhr-13	WBGene00003612	ZF - NHR	10.1445	0	0	0	0	0	5.50015	0	0	8.2197	0	0	0	0	0	11.7925	5.75553	0	0	0	0	0	0	0	0	0	0	0	0	0	0	0	0	0	0	0	0	0	0	0	1.03531
T01G6.8	nhr-130	WBGene00003720	ZF - NHR	56.2898	0	0	0	0	0	0	0	0	0	0	0	0	9.67049	0	0	0	0	0	0	0	0	0	0	0	0	0	0	0	0	0	0	0	0	0	0	0	0	0	0	1.64901
T01G6.2	nhr-131	WBGene00003721	ZF - NHR	6.67485	0	0	0	0	0	0	0	0	0	0	0	0	0	0	0	0	0	0	0	0	0	0	0	0	0	0	0	0	0	0	0	0	0	0	0	0	0	0	0	0.166871
R11G11.1	nhr-132	WBGene00003722	ZF - NHR	0	99.3739	0	0	0	0	2.49005	0	0	0	0	0	0	0	0	0	0	0	0	0	0	0	0	0	0	79.9361	0	0	0	0	0	0	0	0	0	0	0	0	0	0	4.545
F44C8.8	nhr-133	WBGene00003723	ZF - NHR	0	0	0	0	0	0	1.09759	0	0	18.5432	0	0	0	0	6.66333	0	0	0	0	29.0715	0	0	0	0	0	0	0	0	0	0	0	0	0	0	0	0	0	0	0	0	1.38439
F44C8.2	nhr-134	WBGene00003724	ZF - NHR	7.43804	0	0	9.48992	0	29.9871	8.31339	0	12.5478	27.3573	10.9765	0	0	21.0726	11.0901	0	0	0	0	58.2226	0	0	0	0	0	0	0	0	0	0	0	0	0	0	15.2653	0	0	0	0	0	5.29402
VC5.5	nhr-135	WBGene00003725	ZF - NHR	0	0	0	0	0	0	1.71698	0	0	130.794	0	0	0	0	0	60.6796	0	86.4865	114.286	27.8858	0	105.219	0	60.183	0	0	0	0	0	0	307.926	0	0	0	0	0	0	0	0	0	22.3794
C13C4.3	nhr-136	WBGene00003726	ZF - NHR	43.8202	0	39.4166	0	0	0	1.06263	0	0	0	61.3422	0	0	0	0	0	10.2164	0	0	0	0	0	0	0	0	0	0	0	0	0	0	0	0	0	0	0	0	0	0	0	3.89645
C56E10.4	nhr-137	WBGene00003727	ZF - NHR	0	0	56.1735	0	0	0	0	0	0	52.1141	0	0	0	0	0	0	0	0	0	106.528	0	0	0	0	0	0	0	0	0	0	13.7855	0	0	0	0	0	1.67365	0	0	0	5.75687
C28D4.9	nhr-138	WBGene00003728	ZF - NHR	72.0785	888.731	201.145	10.0629	103.015	21.2296	73.0262	14.1893	91.105	365.672	90.3538	0	5.41038	12.7176	40.4332	0	326.695	661.245	482.939	505.755	618.027	297.107	754.048	598.101	88.4736	0	187.399	196.205	0	72.3851	735.735	26.3075	201.005	252.706	227.069	0	82.9334	0	293.913	0	214.93
C33G8.8	nhr-139	WBGene00016365	ZF - NHR	0	0	0	0	0	0	0.336132	0	0	159.769	0	0	0	0	0	0	0	0	0	176.429	0	0	0	0	0	0	0	0	0	0	0	0	0	0	0	0	0	0	0	0	8.41335
T01B10.4	nhr-14	WBGene00003613	ZF - NHR	30.8147	0	0	54.2888	81.4805	89.7963	70.0967	127.878	130.563	0	0	0	6.22142	0	22.2318	157.832	0	0	0	0	0	0	0	0	388.773	0	172.865	372.116	17.0835	0	29.6086	0	0	0	0	48.0584	21.7149	0	70.1422	47.0234	48.4647
C33G8.9	nhr-140	WBGene00016366	ZF - NHR	0	0	45.5996	0	0	0	0	0	0	184.196	0	0	0	0	0	0	0	0	0	78.4129	17.7835	0	0	0	0	0	0	0	0	0	8.47918	0	0	0	0	0	0	0	0	0	8.36178
F25E5.6	nhr-141	WBGene00017787	ZF - NHR	0	0	0	0	0	0	0	0	0	0	0	0	0	0	0	0	0	0	116.144	0	17.7835	0	66.8807	0	0	0	0	0	0	0	8.47918	0	0	0	17.1839	0	0	0	35.3407	0	6.5453
F44E7.8	nhr-142	WBGene00018430	ZF - NHR	0	0	49.6919	14.0351	0	0	0	0	0	0	0	0	0	0	0	0	0	0	123.153	0	0	405.813	0	0	0	0	0	0	0	0	0	0	0	0	0	0	3.70055	0	0	0	14.9098
F59E11.11	nhr-143	WBGene00019116	ZF - NHR	0	0	92.6526	0	0	0	4.55059	0	0	84.1035	0	0	0	0	0	0	33.4016	122.664	0	61.8021	72.0877	0	0	15.8612	170.94	0	15.5304	0	0	0	33.2138	0	0	0	78.1281	0	0	0	0	0	19.6234
Y39B6A.47	nhr-145	WBGene00012703	ZF - NHR	0	0	0	0	0	0	12.5396	0	0	0	0	0	0	0	0	0	0	0	0	0	0	0	0	0	0	0	16.3164	0	0	0	0	0	0	0	0	0	0	0	0	0	0.7214
Y41D4B.27	nhr-146	WBGene00045255	ZF - NHR	0	0	0	0	0	0	0.521898	0	0	0	0	0	0	0	0	0	64.8572	0	0	0	0	0	0	0	0	0	20.8594	0	0	0	0	0	0	0	0	0	0	0	75.2785	0	4.03792
C03G6.8	nhr-147	WBGene00015395	ZF - NHR	0	0	0	0	0	0	0	0	0	0	0	0	0	0	0	0	0	0	0	0	0	0	0	0	0	0	0	0	0	0	0	0	0	0	0	0	0	0	0	0	0
C03G6.10	nhr-148	WBGene00015396	ZF - NHR	0	0	0	0	0	0	0	0	0	0	0	0	0	0	0	0	0	0	0	0	0	0	0	0	0	0	0	0	0	0	0	0	0	0	0	0	0	0	0	0	0
C03G6.12	nhr-149	WBGene00015397	ZF - NHR	0	0	0	0	0	0	0	0	0	0	0	0	0	0	0	0	0	0	0	0	0	0	0	0	0	0	0	0	0	0	0	0	0	0	0	0	0	0	0	0	0
F33E11.1	nhr-15	WBGene00003614	ZF - NHR	26.8416	0	0	24.2272	14.5758	0	21.7518	24.5411	0	0	0	17.8833	53.8103	23.1844	0	0	0	0	0	0	0	0	0	0	0	0	9.83207	0	62.282	0	20.6782	51.9751	0	0	101.188	51.5996	0	0	0	0	12.6093
C06B8.1	nhr-150	WBGene00007367	ZF - NHR	0	0	0	0	0	0	0	0	0	0	0	0	0	0	0	0	0	0	0	0	0	0	0	0	0	0	0	0	0	0	0	0	0	0	0	0	0	0	0	0	0
C12D5.2	nhr-152	WBGene00015705	ZF - NHR	0	0	0	0	0	0	0	0	0	0	0	0	0	0	0	0	0	0	0	0	0	0	0	0	0	0	0	0	0	0	0	0	0	0	0	0	0	0	0	0	0
C13C4.1	nhr-153	WBGene00007546	ZF - NHR	0	0	0	0	0	0	0.838359	0	0	0	22.4527	0	0	13.0753	0	0	23.4039	0	0	0	0	0	36.5177	0	0	0	0	0	0	0	0	0	0	0	0	0	0	0	0	0	2.4072
C13C4.2	nhr-154	WBGene00007547	ZF - NHR	3.99061	0	0	9.38967	34.1474	0	15.5847	0	0	68.9666	0	0	16.2311	18.8473	33.2998	0	26.0028	0	0	34.4637	0	0	0	0	0	0	0	0	42.8669	0	18.4612	0	0	0	0	0	1.67365	0	0	0	8.09814
C14C6.4	nhr-155	WBGene00015758	ZF - NHR	0	0	0	0	0	0	0	0	0	0	0	0	0	0	0	0	0	0	0	0	0	0	0	0	0	0	0	0	0	0	0	0	0	0	0	0	0	0	0	0	0
C17E7.1	nhr-156	WBGene00015897	ZF - NHR	0	0	0	0	0	0	4.06911	0	0	0	0	0	0	0	0	0	0	0	0	0	0	0	27.6855	0	0	0	0	0	0	0	0	0	0	0	0	0	0	0	0	0	0.793865
C17E7.5	nhr-157	WBGene00015900	ZF - NHR	0	0	0	0	0	0	0	0	0	120.797	0	0	0	0	0	0	0	0	72.3327	45.1805	281.645	17.9443	0	0	0	0	0	0	0	0	307.673	0	0	0	0	0	0	0	0	0	21.1393
C17E7.6	nhr-158	WBGene00015901	ZF - NHR	0	0	449.414	0	0	0	2.05123	0	0	655.801	0	0	0	0	0	0	0	0	208.852	269.283	309.645	461.915	184.545	54.1756	0	0	0	481.996	0	0	216.568	0	0	0	0	0	0	0	0	0	82.3561
C17E7.7	nhr-159	WBGene00015902	ZF - NHR	0	0	0	0	0	0	4.46875	0	0	51.2902	0	0	0	0	0	0	0	33.9109	0	328.567	0	0	0	0	0	0	0	0	0	0	37.5018	0	0	0	0	0	5.21254	0	0	0	11.5238
T12C9.6	nhr-16	WBGene00003615	ZF - NHR	0	0	0	0	0	0	0	0	0	0	0	0	0	0	0	0	0	0	0	0	0	0	0	0	0	0	0	148.633	0	0	0	0	0	0	0	0	0	0	0	0	3.71581
C33G8.7	nhr-161	WBGene00016364	ZF - NHR	0	0	0	0	0	0	1.00907	0	0	0	0	0	0	0	0	0	0	0	0	0	0	0	0	0	0	0	0	0	0	0	0	0	0	0	0	0	0	0	0	0	0.0252268
C33G8.10	nhr-162	WBGene00016367	ZF - NHR	0	0	0	0	0	0	0	0	0	56.6392	0	0	0	0	0	0	0	0	0	97.5355	35.3407	0	0	0	0	0	0	0	0	0	26.7094	0	0	0	0	0	0	0	0	0	5.40562
C33G8.12	nhr-163	WBGene00016368	ZF - NHR	0	0	0	0	0	0	0	0	0	161.427	0	0	0	0	25.3736	0	0	0	0	23.5245	0	0	0	0	0	0	0	0	0	0	0	0	0	0	0	0	0	0	0	0	5.25814
C41G6.5	nhr-164	WBGene00008056	ZF - NHR	0	0	0	18.2648	0	0	0	0	0	0	0	0	0	0	0	0	0	0	0	0	0	0	0	0	0	0	0	0	0	0	0	0	0	0	0	0	0	0	0	0	0.456621
C47F8.2	nhr-165	WBGene00008158	ZF - NHR	0	0	0	0	25.9889	57.4449	0	0	0	0	0	0	0	0	3.35795	0	0	0	0	0	0	0	0	0	0	0	0	0	0	0	0	0	0	0	0	0	0	0	0	0	2.16979
C49D10.2	nhr-166	WBGene00016772	ZF - NHR	0	0	0	0	0	0	0	0	0	0	0	0	0	0	0	0	0	0	0	108.962	267.761	0	0	0	0	0	0	0	0	0	0	0	0	0	0	0	0	0	0	0	9.41808
C49F5.4	nhr-167	WBGene00008208	ZF - NHR	0	0	180.278	0	0	0	0	0	0	25.0653	259.543	0	0	0	0	0	0	233.431	0	547.091	200.518	680.005	282.781	0	0	0	0	0	0	0	36.472	0	0	0	0	0	0	0	0	0	61.1296
C50B6.8	nhr-168	WBGene00008221	ZF - NHR	0	0	27.4567	0	0	26.3047	3.96477	0	0	24.6591	0	0	0	0	0	0	0	0	0	124.165	0	0	249.599	0	0	0	0	0	0	0	67.0582	0	0	0	0	0	0	0	25.161	0	13.7092
C54C8.1	nhr-169	WBGene00008289	ZF - NHR	0	0	0	0	0	0	0	0	0	0	0	0	0	0	0	0	0	0	0	0	0	0	0	0	0	0	0	0	0	0	0	0	0	0	0	0	0	0	0	0	0
C02B4.2	nhr-17	WBGene00003616	ZF - NHR	0	770.767	126.832	48.8789	32.0501	0	139.459	0	142.706	2445.14	121.541	0	117.409	2.21147	25.483	108.501	25.9125	608.083	47.0312	820.147	97.5772	319.953	105.256	130.464	0	0	94.925	68.8279	0	0	679.711	0	289.855	78.6535	141.294	235.923	50.0232	0	19.3304	0	197.349
C54E10.5	nhr-170	WBGene00008309	ZF - NHR	0	0	0	0	0	0	0	0	0	8.04978	0	0	0	0	0	0	0	0	0	0	0	0	0	0	0	0	0	0	0	0	0	0	0	0	0	0	0	0	0	0	0.201244
C54F6.8	nhr-171	WBGene00016926	ZF - NHR	0	0	0	0	0	0	0	0	0	0	0	0	0	0	0	0	0	0	0	0	0	0	0	0	0	0	0	0	0	0	0	0	0	0	0	0	0	0	0	0	0
C54F6.9	nhr-172	WBGene00016927	ZF - NHR	0	0	0	0	0	0	0	0	0	0	0	0	8.58295	0	0	45.6204	0	0	0	0	0	0	0	0	0	0	0	0	0	0	0	0	0	0	0	0	0	0	0	0	1.35508
C56E10.1	nhr-173	WBGene00016975	ZF - NHR	34.6678	0	466.393	0	0	0	1.19686	0	0	317.535	0	0	29.0149	42.154	0	0	29.7717	610.552	23.5156	122.379	341.293	166.742	167.284	0	489.013	0	0	0	0	0	196.677	0	0	0	0	0	0	169.59	0	0	80.1945
E03H4.6	nhr-174	WBGene00008474	ZF - NHR	0	0	0	0	0	0	0	0	0	0	0	0	0	0	0	0	0	0	0	0	0	0	0	0	0	0	0	0	0	0	0	0	0	0	0	0	0	0	0	0	0
F09F3.10	nhr-175	WBGene00008630	ZF - NHR	0	0	0	0	0	0	0	0	0	0	0	0	0	0	0	0	0	0	0	0	0	0	0	0	0	0	0	0	0	0	0	0	0	0	0	0	0	0	0	0	0
F14H3.11	nhr-176	WBGene00008830	ZF - NHR	0	0	0	0	0	0	0	0	0	0	0	0	0	0	0	0	0	0	0	0	0	0	0	0	0	0	0	127.714	0	0	0	0	0	0	0	0	0	0	0	0	3.19285
F16B4.1	nhr-177	WBGene00017503	ZF - NHR	0	0	0	0	0	0	1.89612	0	0	0	42.1727	199.243	0	0	0	0	0	0	0	0	17.6929	227.051	0	0	0	0	0	0	0	0	94.4248	0	0	0	0	0	0	0	0	0	14.562
F16B4.9	nhr-178	WBGene00017510	ZF - NHR	0	0	0	0	0	0	0	0	0	0	0	0	0	0	0	0	0	0	0	0	0	98.5028	0	0	0	0	0	0	0	0	0	0	0	0	0	0	0	0	0	0	2.46257
F16B4.11	nhr-179	WBGene00017512	ZF - NHR	0	0	0	0	0	0	0	0	0	0	0	0	0	0	0	0	0	0	0	0	0	0	0	0	0	0	0	0	0	0	0	0	0	0	0	0	0	0	0	0	0
F44C8.3	nhr-18	WBGene00003617	ZF - NHR	0	0	0	0	0	0	0	0	0	0	0	0	0	0	0	0	0	0	0	20.7452	0	0	0	0	0	0	0	0	0	0	47.8377	0	0	0	0	0	0	0	0	0	1.71457
F31F4.12	nhr-180	WBGene00017961	ZF - NHR	0	0	40.5154	0	0	0	0	0	0	0	0	0	0	0	0	0	0	0	0	171.782	0	0	0	0	115.674	0	0	0	0	0	9.77919	0	0	0	0	0	0	0	0	0	8.44375
F38H12.3	nhr-181	WBGene00018189	ZF - NHR	0	0	0	0	0	0	0	0	5.95735	0	0	0	0	0	0	0	0	0	0	0	0	0	0	0	0	0	0	0	0	0	0	0	0	0	0	0	0	0	0	0	0.148934
F41B5.9	nhr-182	WBGene00018265	ZF - NHR	4.08203	0	0	0	0	0	3.5	0	0	0	0	0	0	0	0	0	0	0	0	0	0	0	0	0	0	0	0	0	0	0	11.9261	0	0	0	0	0	0	0	0	0	0.487702
F41B5.10	nhr-183	WBGene00018266	ZF - NHR	52.9105	0	0	0	0	0	11.9539	0	0	62.9312	0	0	0	0	0	0	61.643	0	0	63.3112	0	53.8329	0	0	0	0	0	0	0	0	77.232	0	0	0	0	0	0	0	0	0	9.59537
F44C8.9	nhr-184	WBGene00018415	ZF - NHR	0	0	0	0	0	0	8.07951	0	0	0	0	0	0	20.6113	75.5297	115.741	0	0	0	0	0	0	0	0	164.176	0	0	0	0	43.8308	0	0	0	0	0	0	50.184	0	0	0	11.9538
F47C10.1	nhr-185	WBGene00018539	ZF - NHR	0	0	0	0	0	0	0	0	0	0	0	0	0	0	0	0	0	0	0	0	0	0	0	0	0	0	0	0	0	0	0	0	0	0	0	0	0	0	0	0	0
F47C10.3	nhr-186	WBGene00018541	ZF - NHR	0	0	0	0	0	0	0	0	0	32.4384	0	0	0	0	0	0	0	0	0	27.8858	269.687	424.511	113.379	0	0	0	0	0	0	0	43.0219	0	0	0	0	0	0	0	0	0	22.7731
F47C10.4	nhr-187	WBGene00018542	ZF - NHR	0	0	0	0	0	0	0	0	0	39.9393	0	0	0	0	0	0	0	0	0	13.9429	0	0	0	0	0	0	0	0	229.513	0	0	0	0	0	0	0	0	0	0	0	7.08487
F47C10.7	nhr-188	WBGene00018544	ZF - NHR	0	0	0	0	0	0	0	0	0	285.53	0	0	0	0	0	0	0	48.0908	0	0	0	0	0	0	0	0	0	0	0	0	89.1027	0	0	0	0	0	0	0	0	0	10.5681
F47C10.8	nhr-189	WBGene00018545	ZF - NHR	0	0	0	0	0	0	0	0	0	165.847	0	0	0	0	0	0	0	0	0	0	0	0	0	0	0	0	0	0	0	0	0	0	0	0	0	0	0	0	0	0	4.14619
E02H1.7	nhr-19	WBGene00003618	ZF - NHR	85.3251	755.097	0	134.716	33.0845	0	101.3	19.6543	69.2865	52.8732	0	176.05	29.274	38.9842	57.7919	87.9658	55.0689	0	0	41.4781	17.7835	0	0	0	109.499	0	19.6641	0	0	0	0	355.688	0	61.6371	0	0	49.0276	329.661	179.544	56.0664	72.913
F48G7.11	nhr-190	WBGene00018622	ZF - NHR	0	0	170.999	6.68338	0	0	0.704552	3.9867	0	45.9572	0	0	0	16.9397	0	0	0	0	0	0	0	0	0	10.1949	0	0	0	0	0	0	0	0	0	0	42.1769	0	0	0	0	0	7.44105
F57A8.5	nhr-192	WBGene00010180	ZF - NHR	0	0	0	0	0	0	0	0	0	0	0	0	0	0	0	0	0	0	0	0	0	0	0	0	0	0	0	0	0	0	0	0	0	0	0	0	0	0	0	0	0
F57G8.6	nhr-193	WBGene00010215	ZF - NHR	0	0	0	0	0	0	0	0	0	0	0	0	0	0	0	0	0	0	0	0	0	0	0	0	0	0	0	0	0	0	0	0	0	0	0	0	0	0	0	0	0
F59E11.10	nhr-195	WBGene00019115	ZF - NHR	0	0	139.436	0	0	0	0	0	0	30.1477	0	0	0	0	0	0	0	0	0	69.9619	0	0	0	0	0	0	0	0	0	0	0	0	0	0	0	35.1815	0	0	0	0	6.86819
K06B4.5	nhr-196	WBGene00010600	ZF - NHR	0	0	0	0	0	0	0	0	0	0	0	0	0	0	0	0	0	0	0	0	0	0	0	0	0	0	0	0	0	0	0	0	0	0	0	0	0	0	0	0	0
K06B4.7	nhr-197	WBGene00010602	ZF - NHR	0	0	0	0	0	0	0	0	0	0	0	0	0	0	0	0	0	0	0	0	0	0	0	0	0	0	0	0	0	0	0	0	0	0	0	0	0	0	0	0	0
K06B4.8	nhr-198	WBGene00010603	ZF - NHR	0	0	0	0	0	0	0	0	0	60.6992	0	0	0	0	0	0	0	0	0	19.25	0	0	0	0	0	0	0	0	0	0	0	0	0	0	0	0	0	0	0	0	1.99873
K06B4.10	nhr-199	WBGene00010604	ZF - NHR	0	0	0	0	0	0	1.55435	0	0	0	0	0	0	0	0	0	0	0	0	0	0	0	0	0	0	0	0	0	0	0	0	0	0	0	0	0	0	0	0	0	0.0388587
C32F10.6	nhr-2	WBGene00003601	ZF - NHR	0	0	0	0	0	0	6.14111	0	0	0	0	0	0	0	0	0	0	0	0	0	0	0	0	0	0	0	0	0	0	0	0	0	0	0	0	0	3.57545	0	0	0	0.242914
F43C1.4	nhr-20	WBGene00003619	ZF - NHR	34.44	0	0	64.4935	13.1339	0	33.8973	0	7.05816	61.853	110.96	0	26.7808	14.0406	6.96621	7.2759	59.5211	0	0	129.918	0	177.51	0	0	0	0	107.224	0	0	0	0	0	0	0	39.064	93.8673	0	0	0	0	24.7001
M02H5.3	nhr-201	WBGene00019741	ZF - NHR	0	0	0	0	0	0	0	0	0	65.1275	0	0	0	21.1318	0	0	0	0	0	81.8016	120.235	0	0	0	87.4126	0	0	0	0	0	0	0	0	0	0	0	5.21254	0	0	0	9.52301
M02H5.4	nhr-202	WBGene00019742	ZF - NHR	0	0	0	0	0	0	0	0	0	0	0	0	0	61.3275	0	0	0	0	0	0	0	0	0	0	0	0	0	0	0	0	0	0	0	0	0	0	0	0	0	0	1.53319
M02H5.5	nhr-203	WBGene00019743	ZF - NHR	0	0	0	12.3457	0	0	3.63686	0	0	0	0	0	0	0	0	0	22.9358	0	0	51.2703	469.751	0	0	0	0	0	0	0	0	0	89.8556	0	0	0	0	0	0	0	0	0	16.2449
R02C2.4	nhr-204	WBGene00019816	ZF - NHR	0	0	0	0	0	0	4.13637	0	0	0	0	0	0	0	0	0	0	0	0	0	0	0	0	0	0	0	0	0	0	0	0	0	0	0	0	0	2.92479	0	0	0	0.176529
R04B5.3	nhr-205	WBGene00011002	ZF - NHR	0	0	0	0	0	0	0	0	5.69606	0	0	0	0	0	0	0	0	0	0	0	0	0	0	0	0	0	0	0	0	0	0	0	0	0	0	0	0	0	0	0	0.142401
R07B7.13	nhr-206	WBGene00011097	ZF - NHR	0	0	0	8.54701	0	0	1.56897	0	10.0286	0	0	0	0	0	0	0	0	0	0	0	0	72.0565	0	0	0	0	0	0	0	0	0	0	0	0	0	0	0	176.367	0	0	6.7142
R07B7.14	nhr-207	WBGene00011098	ZF - NHR	0	0	0	0	0	0	0	0	0	0	0	0	5.91821	0	0	0	0	0	0	0	0	0	0	0	0	0	0	0	0	0	0	0	0	0	0	0	0	0	0	0	0.147955
R07B7.15	nhr-208	WBGene00011099	ZF - NHR	0	0	0	0	0	0	0	0	0	0	32.2935	0	0	0	0	0	0	0	0	0	0	0	0	0	0	0	0	0	0	0	0	0	0	0	0	0	0	0	0	0	0.807337
R07B7.16	nhr-209	WBGene00011100	ZF - NHR	0	0	0	0	0	0	0.312617	0	0	0	0	0	0	0	0	0	3.06423	0	0	0	0	0	0	0	0	0	0	0	0	0	40.8297	0	0	0	0	0	0	0	0	0	1.10516
F21D12.1	nhr-21	WBGene00003620	ZF - NHR	131.706	287.393	123.331	88.8814	95.1462	0	127.022	26.0175	80.58	435.154	0	74.0466	118.836	45.0655	18.3646	96.6495	147.107	2550.6	817.46	139.479	1283.16	901.176	2158.45	236.341	240.053	0	12.7558	106.428	179.222	72.3851	894.087	781.122	0	0	104.531	39.5319	10.4251	58.7889	69.369	118.954	316.741
R11G11.12	nhr-210	WBGene00020015	ZF - NHR	0	0	0	0	0	0	0	0	0	0	0	0	0	0	0	0	0	0	0	0	0	0	0	0	0	0	0	0	0	0	0	0	0	0	0	0	0	0	0	0	0
T01G6.5	nhr-211	WBGene00020152	ZF - NHR	0	0	0	0	0	0	0	0	0	0	0	0	0	0	0	0	0	0	0	0	0	0	0	0	0	0	0	0	0	0	0	0	0	0	0	0	0	0	0	0	0
T01G6.6	nhr-212	WBGene00020153	ZF - NHR	0	0	0	0	0	0	0	0	0	0	0	0	0	0	0	0	0	0	0	0	0	0	0	0	0	0	0	0	0	0	0	0	0	0	0	0	0	0	0	0	0
T06C12.13	nhr-213	WBGene00011520	ZF - NHR	0	0	156.767	0	0	0	0.371843	2.70951	0	32.5833	0	0	0	0	4.44222	0	0	0	0	17.5144	185.047	0	0	0	565.17	0	0	0	0	0	17.0899	0	0	0	17.6171	0	0	0	0	0	24.9828
T07C5.4	nhr-215	WBGene00011567	ZF - NHR	0	0	0	0	0	0	3.03334	0	0	0	0	0	0	0	0	0	0	0	149.815	0	0	0	115.022	0	0	0	0	0	0	0	0	0	0	0	0	0	0	0	0	0	6.69674
T09D3.4	nhr-216	WBGene00020385	ZF - NHR	0	0	7.19994	0	0	0	6.58784	0	0	13.584	0	0	0	0	0	4.25459	0	0	0	160.522	220.849	4165.64	0	0	0	0	0	0	0	0	90.405	0	0	0	0	0	0	0	0	0	116.726
T09E11.2	nhr-217	WBGene00011651	ZF - NHR	0	0	0	0	0	0	0	0	0	0	0	0	0	0	0	0	0	0	0	0	0	0	0	0	0	0	0	0	0	0	0	0	0	0	0	0	13.8341	0	0	0	0.345853
T13F3.2	nhr-218	WBGene00011750	ZF - NHR	0	0	0	0	0	0	0	0	0	0	0	0	0	0	0	0	0	0	0	0	0	0	0	0	0	0	0	0	0	0	0	0	0	0	0	0	0	0	0	0	0
T19A5.5	nhr-219	WBGene00020555	ZF - NHR - 2 domains	0	0	0	0	0	0	0	0	0	99.4233	0	0	0	0	0	0	0	0	0	0	0	0	0	0	0	0	0	0	0	0	0	0	0	0	0	0	0	0	0	0	2.48558
K06A1.4	nhr-22	WBGene00003621	ZF - NHR	0	0	0	0	33.5954	0	9.39816	0	0	133.734	0	0	0	0	10.5259	0	3.53674	0	0	0	0	0	0	0	0	0	0	0	0	0	22.2578	0	0	0	0	0	3.34731	0	0	0	5.40987
T24A6.8	nhr-221	WBGene00020748	ZF - NHR	0	0	0	0	0	0	3.94095	0	0	0	0	0	0	0	0	0	0	0	0	0	0	0	0	0	27.4236	0	0	0	0	0	0	0	0	0	0	0	0	0	0	0	0.784113
T24A6.11	nhr-222	WBGene00020750	ZF - NHR	0	0	0	0	0	0	2.2146	0	0	0	0	0	25.8164	0	0	0	0	0	0	25.287	0	63.9045	0	0	0	0	0	0	0	0	0	0	0	0	0	0	0	0	0	0	2.93056
T26E4.8	nhr-223	WBGene00012050	ZF - NHR	0	0	0	0	0	0	0	3.96033	0	0	0	0	0	0	0	0	0	0	0	0	0	0	0	0	0	0	0	0	0	0	0	0	0	0	0	0	0	0	0	0	0.0990083
T27B7.2	nhr-225	WBGene00020849	ZF - NHR	0	0	7.19994	0	0	0	0	0	0	60.2954	0	0	0	0	0	0	0	0	0	0	0	0	0	0	0	0	0	0	0	0	0	0	0	0	0	0	0	0	0	0	1.68738
T27B7.3	nhr-226	WBGene00020850	ZF - NHR	0	0	0	0	0	0	0	0	0	12.1849	0	0	0	0	0	0	0	0	0	0	0	0	0	0	0	0	0	0	0	0	0	0	0	0	0	0	0	0	0	0	0.304622
T27B7.5	nhr-227	WBGene00020851	ZF - NHR	0	0	0	0	0	0	0	0	0	0	0	0	0	0	0	0	0	0	0	0	0	0	0	0	0	0	0	0	0	0	0	0	0	0	0	0	0	0	0	0	0
T27B7.6	nhr-228	WBGene00020852	ZF - NHR	22.1533	0	0	0	18.4887	0	8.18952	13.6713	0	5.37733	0	0	18.1045	13.5847	0	45.6204	12.4313	0	0	0	0	0	0	0	207.285	0	0	0	0	0	0	0	0	0	0	0	0	0	19.3304	0	9.60591
Y116A8C.18	nhr-229	WBGene00013795	ZF - NHR	0	0	0	0	0	0	0	0	0	0	0	0	0	0	0	0	0	0	0	0	0	0	0	0	0	0	0	0	0	0	0	0	0	0	0	0	0	0	0	0	0
C01H6.5	nhr-23	WBGene00003622	ZF - NHR	32.7869	0	0	0	0	0	5.36762	0	10.5158	0	0	0	0	0	0	0	0	0	0	0	0	0	0	0	0	0	0	0	0	0	0	0	0	0	33.4538	0	0	0	38.6608	0	3.01962
Y17D7A.1	nhr-230	WBGene00012446	ZF - NHR	0	1830.1	0	0	12.873	0	24.1456	0	0	0	0	0	0	0	0	0	0	43.2432	283.785	0	0	0	0	100.864	0	0	0	0	0	0	0	0	0	0	0	0	0	14.43	0	0	57.7361
Y17D7B.1	nhr-231	WBGene00012449	ZF - NHR	0	0	0	0	6.34751	0	0.966217	0	0	0	0	0	0	0	0	0	0	0	0	10.6838	0	0	0	0	0	0	0	0	0	53.8068	0	0	0	0	0	0	0	0	0	0	1.79511
Y22F5A.1	nhr-232	WBGene00012494	ZF - NHR	0	0	26.0132	0	0	0	1.84153	0	0	7.11789	0	0	0	0	0	0	0	0	115.674	0	0	0	57.7901	0	0	0	0	0	0	0	0	0	0	0	0	0	0	0	0	0	5.21091
Y32B12B.6	nhr-233	WBGene00006471	ZF - NHR	0	0	0	0	0	0	0	0	0	0	0	0	0	0	0	0	0	0	0	0	0	0	0	0	0	0	0	0	0	0	0	0	0	0	0	0	0	0	0	0	0
Y38E10A.18	nhr-234	WBGene00012596	ZF - NHR	0	0	0	0	0	0	0	0	0	0	0	0	0	0	0	0	0	0	0	0	0	0	0	0	0	0	0	0	0	0	0	0	0	0	0	0	0	0	0	0	0
Y46H3D.6	nhr-237	WBGene00021610	ZF - NHR	0	0	0	0	0	0	0	0	0	0	0	0	0	0	0	0	0	0	0	14.8386	92.2252	0	0	0	98.6193	0	0	0	0	0	9.15751	0	0	0	0	0	0	0	0	0	5.37101
Y46H3D.7	nhr-238	WBGene00021611	ZF - NHR	0	0	0	0	9.21345	0	0	0	0	0	0	0	0	0	0	0	0	0	0	146.906	106.428	0	0	0	0	0	0	0	0	0	26.7094	0	0	0	0	0	0	0	0	0	7.23143
Y54F10AM.1	nhr-239	WBGene00021848	ZF - NHR	112.048	0	0	0	0	0	1.45073	0	0	0	0	0	0	0	0	0	0	0	0	0	0	0	0	0	0	0	0	0	0	0	0	0	0	0	0	0	0	0	0	0	2.83746
Y69H2.8	nhr-241	WBGene00013483	ZF - NHR	0	0	0	0	0	0	0	0	0	0	0	0	0	0	0	0	0	0	0	0	0	0	0	0	0	0	0	0	0	0	0	0	0	0	0	0	0	0	0	0	0
Y69A2AR.26	nhr-242	WBGene00022097	ZF - NHR	0	0	0	0	0	0	0.751502	0	0	0	0	0	0	0	0	0	0	0	0	0	0	0	0	0	0	0	0	0	0	0	0	0	0	0	0	0	0	0	0	0	0.0187876
Y80D3A.4	nhr-243	WBGene00013584	ZF - NHR	0	0	0	52.7672	0	0	5.62173	0	0	134.345	0	0	0	0	0	0	39.5218	0	184.035	40.5071	0	0	0	0	0	0	0	548.429	0	0	0	0	0	0	0	0	0	0	0	0	25.1307
ZK1025.10	nhr-245	WBGene00014189	ZF - NHR	0	0	0	0	0	0	0	0	0	0	0	0	0	0	0	0	0	0	0	0	0	0	0	0	0	0	0	0	0	0	0	0	0	0	0	0	0	0	0	0	0
ZK1037.5	nhr-247	WBGene00014193	ZF - NHR	0	0	0	0	0	0	1.03838	0	0	0	0	0	0	0	0	0	0	0	0	0	0	0	0	0	0	0	0	0	0	0	0	0	0	0	0	0	0	0	0	0	0.0259596
ZK218.6	nhr-248	WBGene00013940	ZF - NHR	0	0	0	0	0	0	0	0	0	0	0	0	0	0	0	0	0	0	0	0	0	0	0	0	0	0	0	0	0	0	0	0	0	0	0	0	0	0	0	0	0
F11C1.6	nhr-25	WBGene00003623	ZF - NHR	0	0	0	0	0	0	5.48208	0	0	0	0	0	0	13.0753	0	0	0	0	0	0	0	0	0	0	0	0	16.468	0	0	0	0	0	0	61.6371	0	0	3.43318	0	0	0	2.50239
ZK488.4	nhr-251	WBGene00022756	ZF - NHR	0	0	0	0	0	0	0	0	0	0	0	0	0	0	0	0	0	0	0	0	0	0	0	0	0	0	0	0	0	0	0	0	0	0	0	0	0	0	0	0	0
ZK6.2	nhr-252	WBGene00022637	ZF - NHR	0	0	0	0	0	0	0	0	0	0	0	0	0	0	0	0	0	0	0	0	0	0	0	0	0	0	0	0	0	0	0	0	0	0	0	0	0	0	0	0	0
ZK6.4	nhr-253	WBGene00022639	ZF - NHR	0	0	0	0	0	0	0	0	0	0	0	0	0	0	0	0	0	0	0	0	0	0	0	0	0	0	0	0	0	0	0	0	0	0	0	0	0	0	0	0	0
ZK6.5	nhr-254	WBGene00022640	ZF - NHR	0	0	0	0	0	0	0	0	0	9.59527	0	0	0	0	0	0	0	117.509	0	0	0	0	0	0	0	0	0	0	0	0	0	0	0	0	0	0	0	0	0	0	3.1776
ZK678.2	nhr-255	WBGene00014068	ZF - NHR	0	0	0	0	0	0	0	0	0	0	0	0	0	0	0	0	0	0	0	0	0	0	0	0	0	0	0	0	0	0	0	0	0	0	0	0	0	0	0	0	0
ZK697.2	nhr-256	WBGene00022805	ZF - NHR	0	0	20.8013	11.9048	0	0	2.72011	0	0	5.37733	0	0	0	0	0	30.7882	45.9895	0	89.83	9.71251	0	0	0	0	33.1565	0	0	0	0	0	0	0	0	0	0	0	1.67365	0	0	0	6.29884
C17A2.1	nhr-257	WBGene00015869	ZF - NHR	0	0	0	0	0	0	0	0	0	0	0	0	0	0	0	0	0	0	0	0	0	0	0	0	0	0	0	0	0	0	0	0	0	0	0	0	0	0	0	0	0
C26B2.4	nhr-258	WBGene00016126	ZF - NHR	0	0	28.5698	0	0	0	0	0	0	201.93	0	0	0	0	0	0	0	0	0	23.9412	0	0	0	0	0	0	0	0	0	0	0	0	0	0	0	0	0	0	0	0	6.36101
T07C5.5	nhr-26	WBGene00011568	ZF - NHR	0	0	0	0	0	0	0.778383	0	0	0	0	0	0	0	0	0	0	0	164.718	0	0	0	0	0	0	0	0	0	0	0	0	0	0	0	0	0	0	0	0	0	4.13742
C38C3.9	nhr-260	WBGene00016517	ZF - NHR	0	0	0	0	0	0	0	0	0	0	0	0	0	3.2235	0	0	0	0	0	0	0	0	0	0	0	0	0	0	0	0	0	0	0	0	0	0	0	0	0	0	0.0805875
C49D10.9	nhr-261	WBGene00016777	ZF - NHR	0	0	0	0	0	0	0	0	0	0	0	0	0	0	0	0	0	0	0	0	0	0	0	0	0	0	0	0	0	0	0	0	0	0	0	0	0	0	0	0	0
F09C6.8	nhr-262	WBGene00008619	ZF - NHR	0	0	0	0	0	0	0	0	0	0	0	0	0	0	0	0	0	0	0	0	0	0	0	0	0	0	0	0	0	0	0	0	0	0	0	0	0	0	0	0	0
F14A5.1	nhr-264	WBGene00008778	ZF - NHR	0	0	0	0	0	0	0	0	0	0	0	0	0	0	0	0	0	0	0	0	0	0	0	0	0	0	0	0	0	0	0	0	0	0	0	0	0	0	0	0	0
F41D3.3	nhr-265	WBGene00009608	ZF - NHR	0	0	0	0	0	0	0	0	0	0	0	0	0	0	0	0	0	0	0	0	0	0	0	0	0	0	0	0	0	0	0	0	0	0	0	0	0	0	0	0	0
H22D14.1	nhr-267	WBGene00010410	ZF - NHR	0	0	0	0	0	0	0	0	0	0	0	0	0	0	0	0	0	0	0	0	0	0	0	0	0	0	0	0	0	0	0	0	0	0	0	0	0	0	0	0	0
K06B4.6	nhr-268	WBGene00010601	ZF - NHR	0	0	0	0	0	0	0	0	0	0	0	0	0	0	0	0	0	0	0	0	0	0	0	0	0	0	0	0	0	0	0	0	0	0	0	0	0	0	0	0	0
R08H2.9	nhr-269	WBGene00011150	ZF - NHR	0	0	0	0	0	0	0	0	0	0	0	0	0	0	0	0	0	0	0	0	0	0	0	0	0	0	0	0	0	0	0	0	0	0	0	0	0	0	0	0	0
F16H9.2	nhr-27	WBGene00008901	ZF - NHR	10.1445	0	7.19994	20.1429	88.9181	0	38.9639	45.8373	47.3619	0	106.838	0	94.5776	0	12.0485	43.2028	20.3461	0	29.9805	101.802	0	0	73.5789	287.949	0	391.816	130.864	218.569	0	0	90.6994	0	0	0	83.9877	0	54.8874	39.4633	47.9754	118.998	55.1538
R13D11.8	nhr-270	WBGene00020062	ZF - NHR	0	0	0	0	0	0	0	0	0	8.04978	0	0	0	0	0	0	0	0	0	0	0	0	0	0	0	0	0	0	0	0	0	0	0	0	0	0	0	0	0	0	0.201244
T03E6.3	nhr-271	WBGene00011396	ZF - NHR	0	0	0	0	0	0	0	0	0	0	0	0	0	0	0	0	0	0	0	0	0	0	0	0	0	0	0	0	0	0	0	0	0	0	0	0	0	0	0	0	0
T07C5.2	nhr-272	WBGene00011565	ZF - NHR	0	0	0	0	0	0	0	0	0	0	0	0	0	0	0	0	0	0	0	0	0	0	0	0	0	0	0	0	0	0	0	0	191.847	0	0	0	0	0	0	0	4.79616
T12C9.1	nhr-273	WBGene00020460	ZF - NHR	0	0	0	0	0	0	0	0	0	0	0	0	0	0	0	0	0	0	0	0	0	0	0	0	0	0	0	0	0	0	0	0	0	0	0	0	0	0	0	0	0
Y41D4B.21	nhr-274	WBGene00021522	ZF - NHR	504.451	0	798.058	196.501	64.2622	0	98.5549	73.1911	347.268	27.3181	66.0851	69.7282	66.0988	72.1523	128.756	31.9617	11.6224	191.255	0	322.024	381.843	56.0318	506.046	1293.68	285.752	156.495	266.354	0	295.744	44.8029	276.454	0	0	26.058	24.1896	0	4.42549	91.2825	108.742	0	172.18
Y5H2A.2	nhr-275	WBGene00021163	ZF - NHR	112.045	0	0	0	0	0	8.41031	0	0	7.11789	0	0	0	0	0	0	0	0	0	0	0	371.486	0	0	0	0	0	0	0	0	0	0	0	0	0	0	0	0	0	0	12.4765
Y71A12C.1	nhr-276	WBGene00013512	ZF - NHR	0	0	0	0	0	0	0	0	0	0	0	0	0	0	0	0	0	0	0	0	0	0	0	0	0	0	0	0	0	0	0	0	0	0	0	0	0	0	0	0	0
Y94H6A.1	nhr-277	WBGene00022374	ZF - NHR	0	675.543	0	0	15.8537	0	5.99218	0	4.33623	828.374	66.0851	0	0	0	0	0	3.69039	859.05	98.2596	389.602	413.142	2456.79	237.836	327.033	0	0	0	0	0	0	277.219	0	0	0	0	0	0	0	0	0	166.47
C11G6.4	nhr-28	WBGene00003624	ZF - NHR	15.8238	0	21.9394	0	0	0	3.43987	0	0	32.1613	0	0	0	0	6.50495	0	0	0	0	19.4693	0	0	0	0	0	0	32.8343	0	0	0	0	0	0	0	0	0	0	15.647	0	0	3.6955
F16B12.8	nhr-281	WBGene00008884	ZF - NHR	0	0	0	0	0	0	0	0	0	0	0	0	0	0	0	0	0	0	0	0	0	0	0	0	0	0	0	0	0	0	0	0	0	0	0	0	0	0	0	0	0
F57A10.6	nhr-283	WBGene00010186	ZF - NHR	0	0	0	0	0	0	4.70504	0	11.3921	0	0	0	0	0	0	0	0	0	0	0	109.84	0	0	0	0	0	0	0	0	0	0	0	0	0	0	0	0	0	0	0	3.14843
T26E4.16	nhr-285	WBGene00012056	ZF - NHR	0	0	0	0	0	0	0	0	0	0	0	0	0	0	0	0	0	0	0	0	0	0	0	0	0	0	0	0	0	0	0	0	0	0	0	0	0	0	0	0	0
VC5.6	nhr-286	WBGene00044699	ZF - NHR	0	0	0	11.0193	0	0	0	0	0	17.5343	0	0	0	0	0	0	0	0	0	56.9375	0	0	0	0	0	0	0	0	0	0	0	0	0	0	0	0	0	0	0	0	2.13728
H01A20.1	nhr-3	WBGene00003602	ZF - NHR	16.7985	0	50.7769	9.48992	39.7654	0	10.2242	43.058	5.36653	0	182.281	0	0	22.3034	11.7487	0	0	0	0	0	128.601	0	0	0	0	0	0	0	0	44.0917	0	0	0	0	56.9611	0	0	0	165.144	83.9842	21.7649
C25E10.1	nhr-30	WBGene00016091	ZF - NHR	0	0	0	0	0	0	2.32397	0	0	54.4057	0	0	0	0	0	0	0	243.487	0	54.677	41.0914	261.227	0	0	0	0	0	0	0	0	0	0	0	0	0	0	0	0	0	0	16.4303
C26B2.3	nhr-31	WBGene00003625	ZF - NHR	251.95	200.481	0	440.781	18.5136	28.6967	182.52	61.7449	312.557	8.76716	38.1563	184.008	194.254	0	85.5116	156.286	78.7811	111.222	0	120.38	0	0	0	0	92.4216	0	173.61	0	0	46.6853	26.8184	0	0	19.1924	414.014	0	6.99081	19.9243	343.02	145.254	94.0636
K08H2.8	nhr-32	WBGene00003626	ZF - NHR	0	0	57.8503	19.129	0	24.8016	13.7331	18.3019	13.32	138.437	16.0256	0	22.7687	12.5649	9.65093	0	30.8478	0	0	140.93	43.9522	0	0	0	0	0	0	0	0	0	67.5903	67.0062	0	0	27.6437	101.771	0	0	0	0	20.6581
ZK455.6	nhr-33	WBGene00013976	ZF - NHR	0	0	0	0	0	0	0	0	0	0	0	0	0	0	0	0	0	0	0	0	0	0	0	0	0	0	17.204	0	0	0	0	0	0	0	0	0	0	0	0	0	0.430099
F58G6.5	nhr-34	WBGene00003627	ZF - NHR	59.8553	182.932	138.427	30.303	34.2363	0	30.6782	0	171.305	105.698	0	55.1253	0	7.90945	39.5547	0	14.425	896.373	0	0	0	509.376	0	109.813	63.3112	0	303.655	0	0	0	169.159	0	0	87.1051	31.1352	0	22.3295	0	53.5217	0	77.9057
C07A12.3	nhr-35	WBGene00003628	ZF - NHR	33.3248	0	0	0	0	0	7.36244	0	0	0	0	0	0	0	0	0	25.5242	0	0	0	31.141	0	0	0	193.35	0	0	0	0	0	0	0	0	0	11.7119	0	0	232.11	0	0	13.3631
F07C3.10	nhr-36	WBGene00017198	ZF - NHR	0	382.202	0	0	0	0	1.11969	0	0	242.872	0	0	0	0	0	0	0	610.513	0	143.999	0	439.054	174.102	0	0	0	0	115.714	0	0	48.6035	0	0	0	0	0	0	0	0	0	53.9545
F44C4.2	nhr-37	WBGene00018412	ZF - NHR	0	0	0	0	0	0	0	0	0	0	0	0	0	0	0	0	0	0	0	72.1267	0	234.435	0	0	0	0	0	0	0	0	0	0	0	0	0	0	0	0	0	0	7.66403
K01H12.3	nhr-38	WBGene00003629	ZF - NHR	0	5003.54	0	0	0	0	0	0	0	0	0	0	0	0	0	0	0	0	0	0	0	0	35.966	0	0	0	0	0	0	0	0	0	0	0	0	0	0	0	0	0	125.988
F44A2.4	nhr-39	WBGene00018404	ZF - NHR	0	0	0	0	0	0	2.9269	0	0	0	0	0	0	0	0	0	0	0	0	25.9	0	0	0	0	0	0	0	0	0	0	13.7855	0	0	0	0	0	0	0	0	0	1.06531
F32B6.1	nhr-4	WBGene00003603	ZF - NHR	27.4195	283.809	116.152	0	11.5617	0	47.5198	50.9801	96.6321	146.518	0	38.0518	18.1899	59.7543	0	26.7094	247.697	1008.26	442.682	378.352	864.124	86.413	442.898	0	0	79.9361	38.1796	26.4033	17.0835	44.0917	343.905	0	192.308	47.8377	51.0918	0	27.3132	47.5398	9.19489	129.988	136.215
T03G6.2	nhr-40	WBGene00003630	ZF - NHR	175.335	778.344	261.178	442.84	625.671	134.655	464.86	875.519	1249.02	632.938	1045.86	1191.99	685.441	116.373	382.518	252.177	199.852	1154.11	666.05	380.875	964.798	896.408	1614.56	1535.56	656.187	2065.53	607.845	629.502	477.96	412.861	243.607	34.8384	787.8	441.734	716.042	276.857	233.298	0	1100.3	916.445	658.193
Y104H12A.1	nhr-41	WBGene00022423	ZF - NHR	0	0	0	9.10125	0	0	43.7709	0	13.2521	72.5323	0	0	0	4.42294	21.8938	42.8082	0	43.2432	0	25.1383	18.8708	0	0	0	0	0	0	0	44.9479	0	92.712	0	0	0	0	0	8.1357	0	0	0	11.0207
C33G8.6	nhr-42	WBGene00003632	ZF - NHR	491.105	0	0	4.52745	0	20.0835	3.99636	0	0	158.541	67.8126	0	13.0074	0	70.745	20.0965	18.7231	148.093	0	235.015	80.5303	0	0	0	67.4764	0	0	0	0	0	0	0	0	22.0284	35.5328	0	0	42.3908	0	0	37.4926
C29E6.5	nhr-43	WBGene00003633	ZF - NHR	0	0	0	0	0	0	0.662915	0	0	0	0	0	0	0	0	0	0	0	0	0	0	0	0	0	0	0	0	0	0	0	0	0	0	0	0	0	0	0	0	0	0.0165729
T19A5.4	nhr-44	WBGene00003634	ZF - NHR	0	0	79.8943	0	0	0	1.26495	0	0	142.713	0	0	0	48.8276	0	0	0	0	0	227.958	352.821	0	0	0	202.429	0	0	0	0	0	33.7163	0	0	0	0	0	0	0	0	0	27.2406
F16H11.5	nhr-45	WBGene00003635	ZF - NHR	147.408	141.904	0	92.5398	184.303	376.149	52.6401	110.068	37.9226	244.248	16.0256	0	518.005	0	20.1898	94.5184	29.5528	48.0908	405.796	65.9733	61.0501	104.708	99.6214	0	484.919	0	0	58.7774	0	0	137.459	200.193	0	0	25.057	0	0	0	0	0	93.928
C45E5.6	nhr-46	WBGene00003636	ZF - NHR	23.1162	91.4662	23.7062	78.5902	138.259	196.722	120.135	13.7621	101.424	686.63	117.082	203.694	30.7754	101.966	169.964	0	22.631	40.8881	0	38.9246	35.5669	91.876	0	96.918	92.1234	0	39.0965	0	207.235	0	209.096	236.643	0	469.738	118.666	447.78	0	31.294	0	767.006	126.069
C24G6.4	nhr-47	WBGene00003637	ZF - NHR	74.3086	91.4662	449.275	12.8824	66.7344	39.8887	14.7214	10.012	30.6603	0	91.8047	0	11.4639	64.3548	25.0017	213.533	24.1497	0	0	71.9977	0	180.989	79.6213	493.418	102.872	0	11.39	350.712	229.644	34.9956	75.3244	0	110.803	0	205.666	0	42.4249	0	57.8704	162.571	85.7639
ZK662.3	nhr-48	WBGene00003638	ZF - NHR	84.7841	127.714	57.5639	80.8789	31.7526	4.91971	109.174	84.7081	85.7894	60.5886	32.0513	27.5626	46.2344	33.5428	70.4648	0	73.2761	0	53.5045	17.372	24.98	0	32.3499	0	80.9717	116.347	28.9368	0	59.8456	335.734	68.8273	241.896	0	83.4873	146.589	0	92.2607	78.4929	193.41	256.169	73.0545
K10C3.6	nhr-49	WBGene00003639	ZF - NHR	109.775	0	131.589	85.1429	192.862	63.3813	99.7269	143.293	149.157	212.542	0	0	110.971	29.942	43.8018	155.205	114.998	0	58.4881	254.399	217.063	151.072	298.902	10.1949	192.467	141.543	78.9494	26.4033	87.9452	27.401	101.151	312.672	0	104.436	233.666	121.536	103.107	0	134.448	0	107.456
Y73F8A.21	nhr-5	WBGene00003604	ZF - NHR	0	0	0	6.13027	0	0	3.57122	0	0	0	0	0	0	0	0	0	0	0	0	0	0	0	106.293	0	0	0	0	0	0	0	0	0	0	0	0	0	0	0	0	0	2.89985
C06C6.5	nhr-50	WBGene00003640	ZF - NHR	20.4918	129.634	406.287	0	18.3655	0	6.94635	0	0	188.636	223.299	0	0	0	13.6836	0	6.04368	0	36.914	23.8078	70.1459	0	41.7711	0	56.5611	0	13.1662	0	0	0	23.5605	0	0	0	60.4741	0	0	0	0	0	33.4947
K06B4.1	nhr-51	WBGene00003641	ZF - NHR	0	0	0	0	0	0	0	0	0	44.5324	0	0	0	0	0	0	0	0	0	0	0	0	0	0	0	0	0	0	0	0	0	0	0	0	0	0	0	0	0	0	1.11331
K06B4.2	nhr-52	WBGene00003642	ZF - NHR	0	141.904	0	0	0	0	0	0	0	0	0	0	0	0	0	0	0	0	0	0	0	0	207.821	0	0	0	0	0	0	0	0	0	0	0	0	0	0	0	0	0	8.74313
K06B4.11	nhr-53	WBGene00003643	ZF - NHR	0	0	0	0	0	0	0	0	0	0	0	0	0	6.48698	0	0	0	0	0	0	0	0	0	0	0	0	0	0	0	0	0	0	0	0	0	0	0	0	0	0	0.162174
F36D3.2	nhr-54	WBGene00003644	ZF - NHR	23.0894	0	63.1951	0	0	0	0	0	0	22.684	0	0	0	0	0	0	0	0	0	28.5853	0	0	0	0	0	0	0	0	0	0	31.5776	0	0	0	0	0	0	0	0	0	4.22829
T01G6.7	nhr-55	WBGene00003645	ZF - NHR	13.7992	0	0	0	0	0	0	0	0	0	0	0	0	0	0	0	0	0	0	9.67951	0	0	0	0	44.7227	0	0	0	0	87.6616	0	0	0	0	0	0	0	0	0	0	3.89658
F44C8.6	nhr-56	WBGene00003646	ZF - NHR	19.895	120.149	0	0	0	0	5.23548	0	0	40.3979	58.0114	0	0	0	0	0	0	0	0	111.328	0	17.9443	0	0	0	0	0	0	0	0	29.3155	0	0	0	32.5871	0	0	0	0	0	10.8716
T05B4.2	nhr-57	WBGene00003647	ZF - NHR	0	0	0	0	0	0	4.7366	0	0	22.0894	0	0	0	0	0	0	0	0	0	21.6929	365.465	0	160.612	0	0	0	0	0	0	0	131.112	0	0	0	0	0	0	0	26.5308	0	18.306
R11G11.2	nhr-58	WBGene00003648	ZF - NHR	0	0	0	11.1862	0	0	0.584697	0	0	0	0	0	0	0	0	0	0	0	0	25.9787	0	61.5233	0	0	0	0	0	0	0	0	0	0	0	0	0	0	0	0	0	0	2.48182
T27B7.1	nhr-59	WBGene00003649	ZF - NHR	0	0	0	0	0	0	3.47989	0	0	0	0	0	17.1659	6.1895	0	0	0	0	0	0	18.8708	0	0	115.1	0	0	0	0	0	0	0	0	0	0	0	0	0	0	0	0	4.02015
C48D5.1	nhr-6	WBGene00003605	ZF - NHR	44.4714	1213.42	0	38.928	860.644	1776.53	32.0304	188.539	65.6719	69.2281	90.9256	471.477	5.91821	0	34.8311	39.2202	34.9166	0	23.5156	292.518	18.1081	0	184.584	4442.86	0	0	430.507	0	100.059	264.69	0	495.643	1658.27	45.4818	133.161	1334.05	2246.21	0	0	2640.78	481.93
F57A10.5	nhr-60	WBGene00003650	ZF - NHR	0	0	0	0	0	0	0	0	0	0	0	0	0	0	0	0	13.8724	0	0	0	0	0	0	0	47.9272	0	0	0	0	0	0	0	0	0	0	0	0	0	0	0	1.54499
W01D2.2	nhr-61	WBGene00003651	ZF - NHR	0	0	79.5694	10.0629	18.5124	0	31.3439	6.25055	15.1704	157.214	0	0	0	6.8145	0	0	645.048	0	0	0	390.258	0	562.029	525.088	142.45	0	0	80.1925	180.375	0	38.8475	165.197	0	0	0	0	18.3783	96.9678	0	0	79.2443
Y67A6A.2	nhr-62	WBGene00003652	ZF - NHR	0	0	0	4.32199	0	46.503	5.00261	0	0	0	0	0	0	16.031	0	0	0	0	0	17.5144	9.05403	0	0	0	0	0	0	0	0	0	52.5431	0	0	0	0	0	0	0	0	129.988	7.02396
C06C6.4	nhr-63	WBGene00003653	ZF - NHR	0	0	460.691	0	0	0	3.21987	0	0	103.143	0	0	0	0	0	0	0	117.509	72.7008	83.5737	200.889	32.6605	142.513	187.802	0	0	0	0	0	0	26.6924	0	0	0	49.7819	0	0	39.8486	0	0	38.0256
C45E1.1	nhr-64	WBGene00003654	ZF - NHR	26.1042	0	0	0	0	0	9.1357	0	0	0	0	0	12.3259	0	0	41.6667	0	0	0	0	0	0	0	0	0	0	11.0816	0	0	0	0	0	0	0	0	0	0	0	0	0	2.50785
Y17D7A.3	nhr-65	WBGene00003655	ZF - NHR	0	88.6446	0	0	0	0	0	15.3539	0	63.4953	0	0	0	0	0	0	24.7731	0	0	0	0	0	0	0	0	0	0	0	0	0	0	0	0	0	0	0	0	0	0	0	4.80667
T09A12.4	nhr-66	WBGene00003656	ZF - NHR	260.386	0	246.686	25.5218	72.5348	8.79786	49.9345	42.4683	42.92	477.954	51.6956	326.158	21.1528	64.3427	5.5974	11.9048	76.2472	157.134	46.0087	319.327	134.944	0	141.237	0	397.991	0	51.3093	121.418	253.227	50.0501	57.7136	0	0	43.7775	65.2373	31.2227	142.038	0	0	0	94.9234
C08F8.8	nhr-67	WBGene00003657	ZF - NHR	0	0	0	0	0	0	8.76371	0	7.89484	0	0	0	0	0	0	0	0	0	0	0	0	0	0	0	0	0	0	106.428	0	236.829	0	0	0	0	511.198	0	0	0	0	0	21.7778
H12C20.3	nhr-68	WBGene00003658	ZF - NHR	0	0	0	0	0	0	0	0	0	0	0	0	0	0	0	0	0	0	0	0	0	0	0	0	0	0	0	0	0	0	0	0	0	0	0	0	0	0	0	0	0
T23H4.2	nhr-69	WBGene00003659	ZF - NHR	0	0	0	0	0	0	0	0	0	0	0	0	0	0	0	0	0	0	0	0	0	0	0	27.6396	0	0	0	0	0	0	0	0	0	0	0	0	0	0	0	0	0.690989
F54D1.4	nhr-7	WBGene00003606	ZF - NHR	0	0	0	0	5.89897	0	0	15.8413	0	0	0	0	0	0	0	0	0	0	0	0	0	0	0	0	0	0	0	0	0	0	0	0	0	0	0	0	0	0	0	0	0.543508
Y51A2D.17	nhr-70	WBGene00003660	ZF - NHR	0	0	11.8531	0	0	0	6.62644	12.1215	0	5.37733	0	0	0	0	0	0	0	0	0	31.146	9.05403	41.4285	0	0	0	0	0	0	0	0	30.9674	0	0	0	0	0	0	0	0	0	3.71436
K11E4.5	nhr-71	WBGene00003661	ZF - NHR	30.3052	0	103.804	135.096	185.619	172.556	90.4742	122.228	382.54	33.8116	62.3336	196.49	71.3738	9.91617	94.5561	28.2805	62.8493	243.487	72.3327	68.9122	25.2985	110.889	38.5267	72.4533	45.6517	0	210.348	151.367	51.2505	583.025	153.879	166.93	0	0	237.189	76.8415	220.2	0	413.314	415.727	128.496
C17A2.8	nhr-72	WBGene00003662	ZF - NHR	0	0	0	0	0	0	0.230221	0	0	0	0	0	0	0	0	0	0	0	0	0	0	0	0	0	0	0	0	0	0	0	0	0	0	0	0	0	0	0	0	0	0.00575553
C27C7.4	nhr-73	WBGene00003663	ZF - NHR	0	0	0	0	0	0	0	0	0	0	0	0	0	0	0	0	0	0	0	0	0	0	0	0	0	0	0	0	0	0	0	0	0	0	0	0	0	0	0	0	0
C27C7.3	nhr-74	WBGene00003664	ZF - NHR	0	0	0	0	0	0	0	0	0	0	0	0	0	0	0	0	0	0	0	0	0	0	0	0	0	0	0	0	0	0	0	0	0	0	0	0	0	0	0	0	0
C05G6.1	nhr-76	WBGene00015497	ZF - NHR	0	0	0	0	0	0	7.52067	0	0	0	0	0	0	13.1693	0	0	0	0	0	0	0	0	0	13.8198	0	0	0	0	0	0	0	0	0	0	0	0	0	0	0	0	0.862745
T15D6.6	nhr-77	WBGene00003667	ZF - NHR	0	0	0	0	0	0	0	0	0	0	0	0	0	0	0	0	0	0	0	0	0	0	0	0	0	0	0	0	0	0	0	0	0	0	0	0	0	0	0	0	0
F36A4.14	nhr-78	WBGene00003668	ZF - NHR	0	0	0	61.8049	0	70.7014	9.60923	0	54.5114	41.0396	0	0	32.2301	0	46.5354	0	15.7281	0	0	20.1106	0	0	0	0	0	0	11.0816	0	0	0	0	0	0	0	10.4128	0	0	0	0	0	9.34413
T26H2.9	nhr-79	WBGene00003669	ZF - NHR	0	0	0	0	0	0	0	0	0	8.04978	0	0	0	0	0	0	3.20109	141.503	0	0	0	0	0	104.373	0	0	0	0	0	0	0	0	0	0	0	0	0	0	0	0	6.42817
F33D4.1	nhr-8	WBGene00003607	ZF - NHR	0	0	0	0	0	0	0	0	4.54887	0	0	0	0	0	0	0	0	0	0	0	0	0	0	0	0	0	0	0	0	0	0	0	0	0	0	0	0	0	0	0	0.113722
H10E21.3	nhr-80	WBGene00003670	ZF - NHR	0	0	0	0	0	0	0	0	16.1329	0	0	0	0	0	0	0	0	0	0	0	0	0	0	0	0	0	0	0	0	0	0	0	0	0	0	0	0	0	0	0	0.403323
C47F8.8	nhr-81	WBGene00003671	ZF - NHR	0	0	0	0	0	0	0	0	0	0	0	0	0	0	0	0	0	0	0	0	0	0	0	0	0	0	0	0	0	0	0	0	0	0	0	0	0	0	0	0	0
F41D3.1	nhr-82	WBGene00003672	ZF - NHR	0	0	0	0	0	0	0	0	0	0	0	0	2.95911	0	0	0	0	0	0	0	0	0	0	0	0	0	0	0	0	0	0	0	0	0	0	0	0	0	0	0	0.0739776
T06C12.7	nhr-84	WBGene00003674	ZF - NHR	87.3736	91.4662	75.0156	4.52745	0	0	12.8459	0	2.25469	123.918	0	0	0	0	0	30.7882	0	148.5	0	99.6722	342.56	97.4659	0	0	0	0	0	0	0	0	42.4778	0	0	0	71.6368	0	0	0	0	0	30.7626
W05B5.3	nhr-85	WBGene00003675	ZF - NHR	186.31	0	0	0	0	0	12.3639	0	0	0	0	0	0	0	0	0	21.5359	0	0	0	0	0	0	0	0	0	0	0	0	0	0	0	0	0	0	0	0	0	0	0	5.50526
Y40B10A.8	nhr-86	WBGene00003676	ZF - NHR	0	0	0	15.873	46.9896	44.6429	42.4949	105.823	25.0435	19.1905	0	0	101.414	36.0124	26.6071	0	70.8525	0	0	44.5157	0	0	112.449	31.7224	0	0	29.2261	0	0	0	0	124.069	0	0	0	0	58.4076	0	0	0	23.3834
Y41D4B.7	nhr-87	WBGene00003677	ZF - NHR	0	0	0	0	0	0	2.22533	0	0	0	0	0	0	0	0	0	7.99961	0	0	0	0	0	0	0	0	0	0	0	0	0	0	0	0	0	0	0	0	0	0	0	0.255623
K08A2.5	nhr-88	WBGene00003678	ZF - NHR	503.785	530.114	146.653	561.185	556.465	388.33	393.514	77.8596	1075.1	372.402	307.904	138.663	678.323	54.3691	195.107	78.7998	206.003	387.116	94.0623	144.739	208.795	195.678	239.763	63.5122	523.853	177.778	1493.26	952.814	621.618	43.4006	246.088	521.15	518.456	266.047	1154.58	613.48	244.012	255.07	1369.4	458.415	426.442
E03H4.13	nhr-89	WBGene00003679	ZF - NHR	0	0	0	0	0	0	0	0	7.91891	0	0	0	0	0	0	0	0	0	0	0	0	0	0	0	0	0	0	0	0	0	0	0	0	0	0	0	0	0	0	0	0.197973
ZK418.1	nhr-9	WBGene00003608	ZF - NHR	0	0	0	0	0	0	5.00501	0	0	0	0	0	0	0	0	0	0	133.797	152.788	0	0	0	14.5892	0	0	0	0	0	0	0	0	0	0	0	0	0	0	0	0	0	7.65449
ZK488.2	nhr-90	WBGene00003680	ZF - NHR	0	0	0	0	0	0	0	0	0	0	0	0	0	0	0	0	0	0	0	0	0	0	0	0	0	0	0	0	0	0	0	0	0	0	0	0	0	0	0	0	0
Y15E3A.1	nhr-91	WBGene00003681	ZF - NHR	0	0	0	0	25.1189	0	7.85214	6.27675	0	0	58.5412	0	0	0	5.36613	0	28.9307	0	0	181.699	0	423.719	0	0	0	0	0	35.9195	0	0	0	0	0	0	32.7946	0	0	0	0	0	20.1554
Y41D4B.8	nhr-92	WBGene00003682	ZF - NHR	0	0	0	19.6078	0	0	3.45173	5.12673	0	0	0	0	0	0	0	0	0	0	0	0	0	0	0	0	0	0	0	0	0	0	0	0	0	0	0	0	0	0	0	0	0.704658
C12D5.8	nhr-94	WBGene00003684	ZF - NHR	0	0	0	0	0	0	7.82032	0	0	0	0	0	0	0	0	0	0	0	0	0	0	0	0	0	0	0	0	0	0	0	0	0	0	0	0	0	0	0	0	0	0.195508
Y39B6A.17	nhr-95	WBGene00003685	ZF - NHR	31.2852	0	0	22.792	38.3889	0	22.5964	8.60348	0	182.368	0	87.8117	12.054	55.2785	0	0	130.177	0	0	60.1902	152.958	0	0	0	123.077	0	42.6923	0	0	0	5.4509	0	0	0	0	81.6993	0	0	0	0	26.4356
F44C8.11	nhr-96	WBGene00003686	ZF - NHR	14.3802	0	0	30.7474	0	0	5.62072	11.4877	0	34.444	0	0	7.91954	0	0	18.4911	0	0	0	14.8386	0	0	0	0	0	0	10.7675	0	74.2721	0	0	0	0	0	0	44.4286	0	0	0	0	6.68494
H27C11.1	nhr-97	WBGene00003687	ZF - NHR	19.895	754.048	98.2378	30.8925	0	21.2296	30.7943	8.09192	29.4174	0	104.394	377.539	11.4639	546.99	87.2083	0	0	199.285	186.503	97.7125	62.5626	224.803	315.514	193.007	49.3097	86.3765	0	0	0	53.9374	162.599	0	0	0	0	0	12.2501	0	0	0	94.1015
M02H5.6	nhr-98	WBGene00003688	ZF - NHR	0	0	0	0	0	0	0	0	0	181.472	0	0	0	4.649	0	0	27.9563	0	0	0	17.7835	0	0	0	0	0	0	0	0	0	0	0	0	0	0	0	0	0	0	0	5.79651
M02H5.1	nhr-99	WBGene00003689	ZF - NHR	0	0	0	0	0	0	0	0	0	0	0	0	0	0	0	0	0	0	0	0	0	0	0	0	0	0	0	0	0	0	0	0	0	0	0	0	0	0	0	0	0
Y75B8A.2	nob-1	WBGene00003779	HD - HOX	0	0	13.124	0	8.22335	0	12.9587	9.27896	0	0	0	0	0	0	0	47.1436	0	0	0	0	0	0	0	0	0	0	0	0	0	0	52.1159	0	0	0	0	218.079	0	0	0	0	9.02309
F21D12.5	npax-1	WBGene00017664	Paired Domain - NPAX	56.2148	0	35.5593	0	0	0	0	0	0	86.0219	0	0	0	0	0	0	0	0	0	0	0	0	0	0	0	0	0	0	0	0	0	0	0	0	0	0	0	0	0	0	4.4449
F48B9.5	npax-2	WBGene00018591	Paired Domain - NPAX	0	0	0	0	0	0	1.18884	0	0	0	0	0	0	0	0	0	0	0	0	0	0	0	0	0	0	0	0	0	0	0	0	0	0	0	0	0	0	0	19.3304	0	0.512981
R13.2	npax-3	WBGene00011257	Paired Domain - NPAX	0	0	0	0	0	0	0.496282	0	0	0	0	0	0	0	0	0	0	0	0	0	0	0	0	0	0	0	0	0	0	0	0	0	0	0	0	0	2.85351	0	0	0	0.0837449
C09G9.7	npax-4	WBGene00007496	Paired Domain - NPAX	0	0	0	5.32269	0	0	0	0	0	0	0	0	0	0	4.33909	0	0	0	0	0	0	0	0	0	0	0	0	0	0	0	0	0	0	0	0	0	0	0	0	0	0.241544
C18F3.4	nsy-7	WBGene00044508	HD-like	7.30546	0	0	19.4647	9.84493	0	33.553	34.2826	30.8853	33.618	47.8377	17.9772	0	79.8828	1.57931	0	25.6807	0	0	338.433	0	29.163	1191.39	0	0	0	0	0	0	0	39.5695	0	0	0	0	0	14.1646	0	31.2285	0	49.6464
F26H11.2	nurf-1	WBGene00009180	AT Hook	557.851	678.093	44.4118	454.4	401.242	617.361	658.263	379.621	646.013	193.261	318.585	126.133	1211.91	818.025	573.401	625.035	545.782	0	489.756	242.553	305.875	112.233	138.029	376.945	260.862	500.503	424.191	372.668	469.696	534.408	423.098	276.015	222.222	285.599	382.812	571.067	685.937	56.6757	562.205	160.724	417.587
B0280.4	odd-1	WBGene00003845	ZF - C2H2 - 3 fingers	0	0	0	0	0	0	0	0	0	0	0	0	0	0	0	0	0	0	0	0	0	0	73.0353	0	0	0	0	0	0	0	0	0	0	0	0	0	0	0	0	0	1.82588
C34H3.2	odd-2	WBGene00003846	ZF - C2H2 - 3 fingers	0	0	0	0	0	0	0	0	0	0	0	0	0	0	0	0	0	0	0	0	0	0	0	0	0	0	0	0	0	0	0	0	0	0	0	0	0	0	0	0	0
T18D3.2	odr-7	WBGene00003854	ZF - NHR	0	0	0	0	0	0	3.70741	0	0	0	0	0	0	0	0	0	0	0	0	0	0	28.0159	0	0	0	0	0	0	0	0	0	0	0	0	0	0	0	0	0	0	0.793083
C09G9.6	oma-1	WBGene00003864	ZF - CCCH - 2 domains	0	0	0	0	0	0	0.663794	0	0	0	0	0	0	0	0	0	0	0	0	0	0	0	0	0	0	0	0	0	0	0	0	0	0	0	0	0	0	0	0	0	0.0165948
ZC513.6	oma-2	WBGene00003865	ZF - CCCH - 2 domains	0	0	0	0	0	0	0.238825	0	0	0	0	0	0	0	0	0	0	0	0	0	0	0	0	0	0	0	0	0	0	0	0	0	0	0	19.1164	0	0	0	0	0	0.483882
F45B8.4	pag-3	WBGene00003909	ZF - C2H2 - 5 fingers	35.4836	0	0	0	100.768	0	9.62693	49.3518	10.6451	0	0	0	0	0	0	0	0	0	0	0	0	0	0	0	0	0	0	0	0	0	0	0	0	397.606	0	0	0	0	0	0	15.087
C38D4.6	pal-1	WBGene00003912	HD - HOX	0	0	0	0	0	0	0.221915	0	0	0	0	0	0	20.3112	0	0	0	0	0	0	0	0	0	0	0	0	0	0	0	0	0	0	0	0	0	0	0	0	0	0	0.513327
T27B1.2	pat-9	WBGene00020848	ZF - C2H2 - 3 fingers	0	0	0	0	0	0	63.5529	0	0	0	0	0	0	0	0	0	0	0	0	0	0	0	0	373.466	0	0	0	0	0	0	5.26294	0	0	0	0	0	0	59.0319	191.186	0	17.3125
K07C11.1	pax-1	WBGene00003937	Paired Domain - FULL	0	0	0	0	0	0	0	0	0	0	0	0	0	0	0	0	0	0	0	0	0	0	0	0	0	0	0	0	0	0	0	0	0	0	0	0	0	0	0	0	0
K06B9.5	pax-2	WBGene00003938	Paired Domain - FULL	0	0	0	23.8095	25.3244	0	0	0	16.65	0	0	0	0	0	0	0	0	0	0	0	1615.78	0	0	0	0	0	0	0	0	0	0	0	0	0	0	0	0	0	0	0	42.0391
F27E5.2	pax-3	WBGene00003939	HD - PRD, Paired Domain - FULL	0	0	0	0	0	0	0	0	0	0	0	0	0	0	0	0	0	0	0	0	0	0	0	0	0	0	0	0	0	0	0	0	0	0	0	0	0	0	0	0	0
C26C6.1	pbrm-1	WBGene00007042	ZF - C2H2 - 1 finger, HMG box	326.516	0	148.967	447.979	296.146	338.224	427.43	189.619	275.148	572.94	48.5632	342.466	375.694	480.891	391.255	662.058	300.218	375.529	421.253	321.348	191.439	60.2231	617.664	118.761	62.5391	309.741	433.219	465.804	227.955	245.651	663.588	381.39	110.803	393.963	371.821	215.18	341.156	212.996	222.739	399.325	319.705
T14F9.4	peb-1	WBGene00003968	ZF - FLYWCH	0	0	0	0	0	0	5.42849	0	16.1329	0	0	0	0	0	0	0	0	0	0	0	0	0	0	0	0	0	0	0	0	0	0	0	0	0	0	0	0	0	0	0	0.539036
T28H11.4	pes-1	WBGene00003976	WH - Fork Head	0	0	0	0	0	0	0	0	0	0	0	0	0	0	0	0	0	0	0	0	0	0	0	0	0	0	0	0	0	0	0	0	0	0	0	0	0	0	0	0	0
M6.3	pha-2	WBGene00004011	HD - NK	0	0	0	0	0	0	0	0	0	0	0	0	0	0	0	0	0	0	0	0	0	0	0	0	0	0	0	0	0	0	21.7297	0	0	0	0	0	0	0	0	0	0.543242
F38A6.1	pha-4	WBGene00004013	WH - Fork Head	182.003	0	0	9.31099	0	0	40.699	2.70951	0	0	0	24.9975	0	3.2235	0	0	0	0	0	0	0	36.7431	0	0	0	0	0	0	144.954	335.048	4.88959	0	0	0	0	182.116	22.9279	782.83	0	0	44.3113
Y75B8A.1	php-3	WBGene00004024	HD - HOX	0	0	0	0	0	0	18.9437	0	0	0	0	0	0	0	0	24.9112	0	0	0	0	0	0	0	0	0	0	0	0	0	0	0	0	0	0	0	123.623	0	0	0	0	4.18695
Y49E10.14	pie-1	WBGene00004027	ZF - CCCH - 2 domains	0	0	0	0	0	0	0	0	3.80851	0	0	0	0	0	0	0	0	0	0	0	0	0	0	0	0	0	0	0	0	0	0	0	0	0	0	0	0	0	0	0	0.0952127
F45E4.2	plp-1	WBGene00004046	PUR	82.3886	161.134	0	88.0325	39.8345	66.5209	63.6413	23.0789	39.2571	39.5686	46.62	80.6192	26.1039	95.1756	72.7388	41.1396	411.374	0	101.317	18.1081	14.289	241.715	111.17	197.241	123.528	155.4	28.9084	115.714	38.4734	0	20.2216	151.262	0	19.6333	233.333	0	39.8533	0	0	73.1475	76.5136
F20D1.4	plp-2	WBGene00008976	PUR	0	0	0	0	0	0	2.52778	0	0	0	0	0	0	0	0	0	0	0	0	0	0	0	0	0	0	0	0	0	0	0	0	0	0	0	0	0	0	0	0	0	0.0631945
W10C8.2	pop-1	WBGene00004077	HMG box	0	0	0	43.72	0	0	156.666	87.1351	11.3424	0	165.986	0	0	180.539	174.15	0	63.3095	0	58.4881	0	0	0	0	0	0	0	71.3008	0	0	0	0	0	0	497.998	0	0	0	0	0	0	37.7659
F52E1.1	pos-1	WBGene00004078	ZF - CCCH - 2 domains	0	0	0	0	0	0	1.06263	0	0	0	0	24.9975	0	0	0	0	0	0	0	0	0	0	0	0	0	0	0	0	0	0	0	0	0	0	0	0	0	0	0	0	0.651503
F40F8.7	pqm-1	WBGene00004096	ZF - C2H2 - 3 fingers	0	0	0	0	0	0	0	0	0	13.584	0	0	0	0	0	0	0	0	0	0	0	0	0	0	0	0	0	0	0	0	0	0	0	0	0	0	0	0	0	0	0.3396
C37A2.5	pqn-21	WBGene00004111	ZF - C2H2 - 1 finger	219.346	0	23.8766	72.7736	165.623	379.391	102.81	108.873	39.2542	359.868	249.212	336.772	143.538	351.525	74.0113	18.1422	85.4916	0	0	37.0196	35.5669	157.604	0	0	153.369	0	214.883	0	0	0	4.88959	46.4511	0	0	73.1885	107.335	236.28	276.498	166.8	0	106.01
W03D2.1	pqn-75	WBGene00004157	AT Hook x3	0	0	0	0	0	0	0	0	0	0	0	0	0	0	0	0	0	0	0	0	0	0	0	0	0	0	0	0	0	0	0	0	0	0	0	0	0	0	0	0	0
K12H4.1	pros-1	WBGene00000448	HD - PROX	58.9768	0	276.273	3.72439	0	0	21.2855	0	41.8307	0	0	0	0	0	0	0	0	0	0	28.5853	0	0	0	63.5122	0	0	0	0	621.207	0	0	406.72	0	0	0	193.498	0	0	0	364.656	52.0067
T05G11.1	pzf-1	WBGene00011505	ZF - C2H2 - 6 fingers	0	0	0	0	0	0	0	0	0	0	0	0	0	0	0	0	0	0	0	0	0	0	0	0	0	0	0	0	0	0	0	0	0	0	0	0	0	0	0	0	0
R02D3.7	R02D3.7	WBGene00019824	ZF - C2H2 - 1 finger	0	0	0	0	14.4991	0	33.1155	13.9175	37.4987	0	0	0	117.786	12.6983	6.94727	84.4595	0	0	0	0	0	0	0	0	0	0	39.6951	0	0	0	0	0	0	0	0	0	0	0	0	0	9.01541
R05D3.3	R05D3.3	WBGene00019878	ZF - C2H2 - 1 finger	0	0	0	0	0	0	5.93703	0	0	0	0	0	0	0	0	0	0	120.12	0	0	0	0	0	0	0	0	0	0	0	0	0	0	0	0	46.2449	0	0	0	0	0	4.30755
R07E5.5	R07E5.5	WBGene00011113	ZF - C2H2 - 1 finger	0	0	0	0	0	0	0	0	0	0	0	0	0	0	0	0	0	0	0	0	0	0	0	0	0	0	0	0	0	0	0	0	0	0	0	0	0	0	0	0	0
R10E4.11	R10E4.11	WBGene00011206	ZF - C2H2 - 2 fingers	0	0	0	22.0419	7.04558	0	31.4098	0	0	0	0	0	5.0597	0	46.3508	89.3995	128.467	0	0	0	0	239.23	0	0	0	0	0	0	0	0	0	37.5601	0	68.6813	0	0	0	46.9925	0	0	18.056
R144.3	R144.3	WBGene00020093	ZF - C2H2 - 2 fingers	0	0	0	0	13.9132	0	21.3959	0	31.0259	0	0	0	0	0	0	0	31.6786	0	0	0	0	0	0	0	0	0	13.604	71.2454	53.6251	0	0	0	0	0	0	0	0	0	0	0	5.9122
R151.8	R151.8	WBGene00020111	MYB	12.1975	0	14.3999	5.13809	26.6166	0	34.6061	31.4076	0	0	0	0	0	154.611	46.5143	0	0	49.14	0	17.5503	0	0	0	0	249.48	0	11.7162	156.74	73.0994	0	0	0	0	0	0	0	0	0	0	0	22.0804
Y42H9AR.3	rabs-5	WBGene00021538	ZF - C2H2 - 1 finger	20.0246	0	0	0	40.981	0	50.0506	103.708	24.9045	0	70.8316	0	0	94.7593	37.1982	0	342.205	0	0	0	0	577.363	24.6475	0	72.2282	0	54.2598	0	108.507	0	58.8709	201.018	0	0	26.2602	0	19.8708	0	0	0	48.1922
Y39A1A.5	rabx-5	WBGene00012644	ZF - A20	122.519	0	2033.9	376.421	463.86	93.2119	315.761	307.071	153.128	691.127	657.64	0	143.99	46.8697	55.332	74.478	87.8486	998.683	0	920.004	300.008	669.416	780.549	643.068	0	832.095	116.674	1116.07	383.103	2865.51	610.541	70.4424	982.26	184.2	104.588	163.066	343.176	77.8237	69.6185	195.821	451.247
C27B7.4	rad-26	WBGene00007761	AT Hook	65.7039	394.095	183.402	115.179	55.2384	285.804	130.905	74.6076	106.726	320.562	131.052	121.589	154.412	183.513	98.7408	149.354	285.198	337.189	188.007	431.169	77.5269	246.012	194.395	111.268	27.4236	0	101.866	263.227	82.672	53.8068	396.502	89.1759	0	40.7647	102.337	15.6113	30.7879	206.185	70.1459	128.353	151.263
ZK593.4	rbr-2	WBGene00004319	ARID/BRIGHT	127.526	271.518	952.933	372.696	397.981	305.242	575.072	248.874	379.494	803.432	654.829	127.164	256.905	358.634	615.039	496.071	337.684	541.912	108.685	907.043	1049.11	921.021	752.111	553.274	1405.78	1521.84	367.583	1225.78	1417.22	672.332	567.113	739.516	431.446	193.991	281.542	563.179	305.731	190.031	707.298	361.887	576.663
Y74C9A.4	rcor-1	WBGene00022278	ZF - GATA, MYB (2x)	46.7112	0	0	182.843	48.4651	44.8994	73.8494	39.1057	32.6986	16.2253	0	83.5282	64.7624	13.3858	25.2067	23.5849	69.2226	0	0	0	251.626	0	54.1126	0	48.9956	0	41.9811	0	0	0	66.2451	193.598	0	0	106.598	0	27.6944	170.913	215.55	128.353	51.7539
T01E8.2	ref-1	WBGene00004334	bHLH - 2 domains	0	0	0	0	0	0	0.548794	0	0	0	0	0	0	0	0	0	0	0	0	0	0	0	0	0	0	0	0	0	0	0	0	0	0	0	0	0	0	0	0	0	0.0137199
C47C12.3	ref-2	WBGene00004335	ZF - C2H2 - 3 fingers	0	0	0	0	0	13.7302	1.2403	0	0	0	0	0	0	0	0	0	0	0	0	8.12453	0	0	0	0	0	0	0	0	0	0	0	0	0	0	34.9406	0	0	0	0	0	1.45089
F11A10.2	repo-1	WBGene00008683	ZF - C2H2 - 1 finger	0	0	0	40.4908	11.3836	0	27.0523	17.4542	0	41.0246	77.7001	0	92.7659	22.7397	53.3574	47.6409	8.43227	0	0	0	56.0036	104.357	0	0	0	104.822	0	0	26.3546	44.0917	39.3267	64.5328	0	86.4304	20.2881	0	87.4317	103.146	0	0	29.4207
K01G5.1	rnf-113	WBGene00010476	ZF - CCCH	27.9099	0	0	57.3553	25.0438	66.7735	85.7094	0	191.107	0	77.4616	24.9975	0	9.298	180.734	255.825	9.95045	333.677	466.472	165.38	0	0	0	0	49.3097	0	0	0	51.4403	151.172	16.564	0	0	0	0	0	60.4957	25.8799	37.4869	0	59.2511
B0414.2	rnt-1	WBGene00004393	RNT	0	0	0	0	0	0	0	0	0	0	0	0	0	0	2.25643	0	0	0	0	0	0	0	0	0	0	0	0	0	0	0	0	0	0	0	0	0	0	0	0	0	0.0564107
F37D6.2	row-1	WBGene00009508	ZF - C2H2 - 5 fingers	75.5741	0	39.3721	40.2058	90.4519	0	106.867	91.7623	66.2679	84.2672	0	74.8559	109.479	105.005	123.366	67.9073	223.708	0	0	163.695	0	0	59.673	100.395	0	0	244.135	165.782	96.7867	139.983	17.8021	384.182	0	0	254.475	312.081	98.5029	0	43.779	34.6488	85.3752
F53H10.2	saeg-1	WBGene00010012	ZF - C2H2 - 1 finger, MYB	223.858	1190.02	3770.36	852.629	1290.16	1319.35	1069.55	911.077	2065.02	1392.65	833.626	2731.9	431.352	726.452	469.162	894.993	796.382	1676.26	2124.78	1203.39	3710.09	1347.47	4438.8	3867.78	229.621	2052.73	366.57	1220.11	808.37	981.848	1222.86	1386.98	3215.36	522.188	1049.84	154.702	1379.7	412.606	1650.32	1771.65	1444.06
T23G5.6	saeg-2	WBGene00011964	AT Hook	3.99061	141.904	11.8531	6.65836	9.68303	0	37.705	10.9805	2.63428	22.0941	89.9685	0	32.4249	54.9383	24.5941	113.424	107.628	0	0	17.372	97.1251	0	0	0	211.876	0	31.9124	35.9195	136.166	0	68.3199	0	0	0	103.993	0	0	19.9243	40.633	72.8863	37.6652
Y47D3B.7	sbp-1	WBGene00004735	bHLH	0	0	0	0	0	0	5.28921	17.1741	0	58.964	0	0	0	0	0	0	0	0	0	0	0	0	0	0	0	0	0	0	0	0	0	0	0	0	0	0	0	0	0	0	2.03568
C55C2.1	scrt-1	WBGene00016948	ZF - C2H2 - 2 fingers	0	0	0	0	0	0	0	0	0	0	0	0	0	0	0	0	0	0	0	0	0	0	0	0	0	0	0	0	0	0	0	0	0	0	0	0	0	0	0	0	0
F52E10.1	sdc-1	WBGene00004745	ZF - C2H2 - 2 fingers	78.7393	0	0	15.873	46.3382	0	56.8965	66.8729	10.0286	0	0	0	47.5133	57.7522	12.959	19.8019	33.9829	0	0	9.71251	0	0	0	0	0	0	33.9136	0	19.4522	0	126.595	51.2821	0	48.0169	0	0	16.3934	150.207	110.376	0	25.3176
C25D7.3	sdc-3	WBGene00004747	ZF - C2H2	98.954	0	41.3805	51.2183	104.772	0	66.8151	150.75	174.934	167.689	69.6767	0	29.7193	35.7508	74.6569	207.109	96.1749	485.515	35.9842	177.247	31.141	289.167	37.5545	0	0	0	0	0	51.4403	0	601.544	291.702	0	0	110.515	49.0196	3.70055	44.4115	169.122	0	93.6916
F12E12.5	sdz-12	WBGene00017406	ZF - C2H2 - 7 fingers	0	0	0	0	0	0	0	0	0	0	0	0	0	0	0	0	8.37072	0	0	0	0	0	0	0	0	0	0	0	0	0	0	0	0	0	0	0	0	0	0	0	0.209268
ZK892.7	sdz-38	WBGene00014131	ZF - C2H2 - 2 fingers	0	0	0	0	0	0	0	0	0	0	0	0	0	0	0	0	0	0	0	0	0	0	0	0	0	0	0	0	0	0	0	0	0	0	0	0	0	0	0	0	0
F19B10.9	sea-1	WBGene00004750	T-box	0	0	0	0	0	0	0	0	0	0	0	0	0	0	0	0	0	0	0	0	0	0	0	0	0	0	0	0	0	0	0	0	0	0	0	0	0	0	0	0	0
K10G6.3	sea-2	WBGene00004751	ZF - C2H2 - 1 finger	794.267	962.544	779.213	786.65	448.065	1106.57	907.39	290.916	778.782	1271.06	715.558	732.856	657.501	531.857	631.357	1128.7	487.974	1014.98	1543.58	1077.6	879.665	894.45	983.457	225.873	385.529	129.199	1313.71	63.857	342.158	793.792	1541.32	513.257	657.054	721.114	622.513	508.038	506.563	394.584	766.933	0	722.262
C32E12.5	sem-2	WBGene00004771	HMG box	0	0	70.0476	31.746	0	0	306.944	14.4988	0	0	0	77.8331	15.6128	9.59656	0	0	4.7388	0	0	23.8078	0	0	0	0	0	0	6.58311	0	0	0	0	0	0	0	40.8397	0	0	0	0	103.595	17.6461
F15C11.1	sem-4	WBGene00004773	ZF - C2H2 - 7 fingers	295.772	0	0	10.6353	99.2799	247.832	577.905	173.629	505.766	16.4394	0	42.8808	318.167	83.5296	870.493	1386.52	0	0	0	0	0	0	0	0	0	0	2341.92	76.6284	0	44.8029	19.9076	75.1202	0	0	0	517.673	0	572.571	965.457	0	231.073
T12D8.1	set-16	WBGene00011729	AT Hook	262.344	0	251.181	337.549	321.023	86.588	328.025	174.596	442.259	63.8814	440.842	44.6209	290.947	213.399	334.903	287.019	151.551	150.887	373.483	205.534	206.215	115.505	300.253	218.825	183.868	0	171.707	191.571	62.5236	37.213	234.327	238.367	0	189.715	267.026	219.594	97.5028	310.448	348.954	34.6488	204.722
F15E6.1	set-9	WBGene00017482	AT Hook x1	0	0	0	12.3457	0	0	4.0125	2.70951	0	0	0	0	0	0	0	0	0	0	0	0	0	0	0	0	0	0	0	0	0	0	9.01583	0	0	0	0	0	0	36.5364	0	0	1.6155
F44A6.2	sex-1	WBGene00004786	ZF - NHR	0	0	0	0	0	0	3.26059	0	0	0	0	0	0	0	19.4279	0	0	0	0	0	0	0	0	0	0	0	0	0	0	0	0	0	0	0	0	0	1.76274	0	0	0	0.611281
T19E7.2	skn-1	WBGene00004804	bZIP	245.799	0	233.399	144.539	221.484	200.992	235.647	221.995	184.962	619.966	227.703	181.039	88.3135	300.633	122.748	89.1518	182.363	585.173	36.914	3512.17	191.208	315.802	124.303	292.595	179.717	0	367.857	228.825	232.388	340.356	1061.64	238.246	444.444	66.6867	304.175	126.986	48.2595	467.714	47.9754	309.215	325.585
W02H5.7	sknr-1	WBGene00020961	bZIP	0	0	0	0	0	0	0	0	0	0	0	0	0	0	0	0	0	0	0	0	0	0	0	0	0	0	0	0	0	0	0	0	0	0	0	0	0	0	0	0	0
Y59A8B.13	slr-2	WBGene00013350	ZF - C2H2 - 3 fingers	0	0	0	16.3599	18.3655	42.2297	32.2737	3.93949	12.025	29.2972	0	0	27.7855	106.014	14.7406	11.7041	9.71568	0	0	45.2223	0	0	0	0	33.1565	0	0	0	141.723	0	0	0	0	0	18.0727	26.6411	0	0	0	0	14.7316
ZK370.2	sma-2	WBGene00004856	MH1	0	0	23.3492	0	0	21.7014	5.35478	5.88215	0	0	0	0	0	0	0	53.4188	0	0	0	0	0	0	0	0	0	0	0	0	0	0	0	0	0	0	0	0	0	0	0	0	2.74266
R13F6.9	sma-3	WBGene00004857	MH1	0	0	0	0	0	0	0.334112	0	0	0	0	0	0	0	0	0	108.712	0	0	0	0	0	0	0	0	0	55.991	0	0	0	0	0	0	0	0	0	0	0	0	0	4.12593
R12B2.1	sma-4	WBGene00004858	MH1	0	0	0	0	16.5461	0	5.9268	0	0	0	0	0	0	17.8047	5.36613	0	16.6671	0	0	0	0	0	0	0	0	0	0	0	0	0	0	0	0	0	0	0	0	0	0	0	1.55777
T05A10.1	sma-9	WBGene00004862	ZF - C2H2 - 7 fingers	519.012	1911.02	293.144	1274.77	663.994	702.892	963.761	319.103	1708.58	926.019	742.743	1311.42	491.597	408.846	842.517	1019.71	886.087	2272.93	559.986	1255.43	705.587	1482.17	859.46	822.814	919.73	965.431	1072.89	1594.94	795.054	1020.17	1139.92	539.587	135.593	291.532	1564.72	592.752	797.72	244.122	1569.32	361.801	913.722
K02D7.2	snai-1	WBGene00019299	ZF - C2H2 - 4 fingers	0	0	0	0	0	0	0	0	7.42115	0	0	0	0	0	0	0	0	0	0	0	0	0	0	0	0	0	0	0	0	0	0	0	0	0	0	0	0	0	0	0	0.185529
F32H2.1	snpc-4	WBGene00001568	MYB - 5 domains	172.627	0	0	35.8501	34.6935	0	78.4349	0	42.6507	11.26	0	0	60.8203	85.5119	32.1089	36.9822	49.188	0	54.3183	101.148	73.3763	48.6689	48.5392	0	0	0	5.36746	0	0	0	94.7516	0	0	53.2895	36.3544	0	2.36558	31.2598	0	0	29.7392
ZK686.4	snu-23	WBGene00022794	ZF - C2H2 - 1 finger	85.6465	0	0	75.8622	4.16766	0	72.6773	6.6093	4.86861	5.37733	12.7188	0	7.09673	62.7876	179.639	27.2134	54.3593	189.239	0	0	35.5669	0	0	13.8198	421.976	0	29.6654	0	61.5915	44.8029	5.4509	323.471	198.02	72.9931	6.51067	212.968	34.9742	15.647	56.8053	0	58.0631
M04G12.4	somi-1	WBGene00010868	ZF - C2H2 - 1 finger	150.829	0	267.798	106.088	119.598	116.18	239.556	0	1617.14	0	298.469	619.16	564.932	543.093	1435.56	831.212	528.008	0	0	0	17.7835	0	198.977	272.505	0	513.708	673.818	0	1260.59	0	72.3585	138.622	580.888	95.6755	577.733	1448.15	151.707	132.163	1558.92	456.874	389.702
K08A8.2	sox-2	WBGene00004949	HMG box	0	0	7.19994	20.1258	7.33641	0	85.6818	0	242.224	0	0	0	88.6518	6.447	353.718	0	0	0	0	0	0	0	2093.41	0	1630.88	0	0	235.631	0	54.7683	9.15751	0	0	117.619	583.265	0	460.949	0	0	0	149.927
F40E10.2	sox-3	WBGene00004950	HMG box	0	0	46.6984	0	0	0	69.2545	0	85.5907	0	0	0	0	0	0	0	0	0	0	0	0	0	0	0	0	0	0	0	0	0	0	0	0	0	33.4538	0	0	0	0	0	5.87493
C12D12.5	sox-4	WBGene00015716	HMG box	0	0	0	0	0	0	0	0	0	0	0	0	0	0	0	0	0	40.8881	0	58.2244	0	78.8022	496.664	0	0	0	0	0	0	0	9.15751	0	0	0	0	0	0	0	0	0	17.0934
AC3.10	spe-10	WBGene00004964	ZF - DHHC	0	0	0	0	0	0	0	0	0	0	0	0	0	0	0	0	0	0	0	0	0	0	0	0	0	0	0	0	0	0	0	0	0	0	0	0	0	0	0	0	0
C25G4.4	spe-44	WBGene00007732	AT Hook, SAND	0	0	0	0	0	0	1.93284	5.46353	0	0	0	0	0	0	0	0	0	0	0	0	0	0	0	0	0	0	0	0	0	0	0	0	0	0	0	0	0	0	0	0	0.184909
D1014.8	spr-1	WBGene00005006	MYB - 2 domains	66.682	0	0	8.49257	7.89347	18.6012	64.546	39.2333	44.5692	40.177	0	0	76.7735	0	75.4024	0	137.639	0	74.599	0	0	0	0	0	115.674	0	21.1077	0	0	77.4173	0	0	0	0	0	0	9.92039	0	41.336	0	23.0016
C07A12.5	spr-3	WBGene00005008	ZF - C2H2 - 7 fingers	9.92339	0	0	29.6965	0	0	24.4022	0	8.65801	33.0343	0	0	16.0327	44.8959	14.6237	49.4544	258.542	0	0	0	59.609	0	0	0	0	0	34.0971	0	0	0	26.3797	0	0	0	83.8574	0	22.304	0	19.3304	0	18.371
C09H6.1	spr-4	WBGene00005009	ZF - C2H2 - 14 fingers	167.519	0	66.4476	171.202	151.397	191.309	175.747	172.485	163.671	279.742	60.4741	35.8605	145.568	348.638	191.784	283.494	122.313	55.3833	0	97.4714	178.814	311.777	101.555	13.8198	112.35	54.7345	150.038	71.2454	41.5835	193.237	94.7879	66.1989	0	126.367	199.366	100.404	133.587	272.527	167.6	60.9199	133.285
F45H11.1	sptf-1	WBGene00009743	ZF - C2H2 - 1 finger	0	0	0	0	0	0	8.07311	0	0	0	0	56.6059	0	0	0	0	0	0	0	976.722	0	0	0	0	0	0	0	0	0	0	0	0	0	0	0	0	0	0	0	0	26.035
T22C8.5	sptf-2	WBGene00011926	ZF - C2H2 - 3 fingers	0	0	0	6.99913	0	0	3.78565	0	0	0	0	0	0	0	0	0	0	0	0	0	0	0	0	0	0	0	0	0	0	0	0	0	0	0	0	0	0	0	0	0	0.269619
Y40B1A.4	sptf-3	WBGene00012735	ZF - C2H2 - 3 fingers	80.9643	1423.79	188.75	195.634	151.645	107.937	231.606	107.099	152.41	350.378	221.75	0	48.2653	198.441	148.834	89.4296	216.541	147.42	234.015	462.293	444.99	184.264	764.978	53.8822	0	321.303	187.596	233.233	53.6251	290.294	75.3617	53.7408	0	660.729	373.517	185.667	166.702	297.976	95.483	28.0332	230.714
C29G2.5	srt-58	WBGene00016233	ZF - NHR	0	0	0	0	0	0	0	0	0	0	0	0	0	0	0	0	0	0	0	0	0	0	0	0	0	0	0	0	0	0	0	0	0	0	0	0	0	0	0	0	0
Y51H4A.17	sta-1	WBGene00013111	STAT	114.584	310.655	119.813	37.628	254.562	44.3892	130.154	215.175	25.1118	399.848	921.529	301.341	104.46	3.60077	17.354	16.8011	131.245	203.399	35.9842	539.352	292.855	336.047	217.223	30.5848	220.316	438.493	16.9941	961.387	265.841	268.568	492.992	109.733	169.492	52.1159	71.9091	244.217	88.5193	19.9243	141.633	587.922	223.844
Y48A6C.3	sup-35	WBGene00012976	ZF - C2H2 - 1 finger	0	0	0	0	0	0	0	0	0	0	0	0	0	0	0	0	0	0	0	0	0	0	0	0	0	0	0	0	0	0	0	0	0	0	0	0	0	0	0	0	0
C01B7.1	sup-37	WBGene00015274	ZF - C2H2 - 6 fingers	51.8113	610.037	42.571	221.117	410.339	429.041	362.824	1249.67	49.3097	56.3835	1025.5	0	16.5074	381.548	264.19	184.848	62.4814	2854.27	2176.48	0	35.5669	24.3345	1469.42	616.589	1861.24	53.9374	661.868	0	0	22.7454	35.0738	0	169.492	37.1609	50.7535	19.6078	201.222	0	0	0	392.699
Y113G7B.23	swsn-1	WBGene00004203	MYB	202.315	154.631	277.094	140.218	138.813	56.0313	351.708	322.028	217.697	351.53	49.4047	293.165	424.035	498.557	124.636	65.5832	131.96	97.2195	58.4881	169.256	75.3466	28.0159	191.606	292.306	57.4053	251.033	161.31	39.185	331.756	27.3673	153.937	426.432	0	291.375	238.253	19.6078	240.276	124.323	213.749	0	182.191
Y71H2AM.17	swsn-3	WBGene00022182	HMG box	18.8865	0	13.124	38.3297	16.9007	26.9397	81.4126	13.6016	14.4536	32.2792	0	74.9925	0	29.5098	40.6736	99.9495	48.6533	0	0	176.559	62.1998	0	0	0	0	0	16.8862	71.8391	60.3865	0	0	0	0	176.696	13.8837	61.0203	10.4417	0	85.0613	0	32.117
C08B11.3	swsn-7	WBGene00007433	ZF - C2H2 - 2 fingers, ARID/BRIGHT	510.844	200.481	572.697	146.942	210.916	68.973	362.346	259.304	96.195	415.978	457.521	319.326	503.295	106.492	385.279	512.847	387.101	746.044	125.464	479.903	0	678.418	181.701	75.1908	184.615	0	381.445	240.844	444.524	293.047	506.472	29.769	250	411.009	176.03	93.0752	60.9268	94.1322	285.761	583.09	295.95
ZK867.1	syd-9	WBGene00044068	ZF - C2H2 - 4 fingers	237.473	418.271	540.73	413.411	154.77	69.5567	554.102	156.949	431.748	497.64	440.065	441.199	741.218	2.21147	392.509	281.875	493.214	98.8544	175.106	248.798	155.538	323.072	79.3651	194.548	208.427	106.326	308.082	153.034	284.207	762.143	412.311	51.1457	0	26.9339	759.664	146.41	130.783	303.464	457.097	1322.46	324.368
T06G6.5	T06G6.5	WBGene00011547	ZF - C2H2 - 1 finger	0	0	0	0	0	0	0	0	0	0	0	0	0	0	0	0	0	0	0	0	0	0	0	0	0	0	0	0	0	0	0	0	0	0	0	0	0	0	0	0	0
T07D10.3	T07D10.3	WBGene00011583	ZF - C2H2 - 4 fingers	0	0	0	0	0	0	0	0	0	0	0	0	0	0	0	0	0	0	0	0	0	0	0	0	0	0	0	0	0	0	0	0	0	0	0	0	0	0	0	0	0
T07F8.4	T07F8.4	WBGene00020320	MYB	0	0	0	0	0	0	0.575193	0	9.01876	0	0	81.7829	0	0	0	80.1282	6.03573	0	0	0	0	0	0	0	0	0	0	0	0	0	0	0	0	0	0	0	0	0	0	0	4.43852
T08G5.7	T08G5.7	WBGene00011626	ZF - C2H2 - 1 finger	0	0	0	0	0	0	0	0	0	0	0	0	0	0	0	0	0	0	0	0	0	0	0	0	0	0	0	0	0	0	0	0	0	0	0	0	0	0	0	0	0
T10D4.6	T10D4.6	WBGene00020408	AT Hook	155.725	91.4662	279.292	88.1243	25.9736	12.7864	80.9343	41.4566	23.3714	0	0	171.028	31.7822	81.3456	8.39609	62.5	31.7046	0	0	51.8001	73.0994	32.6605	0	49.0966	0	0	0	0	122.764	42.008	33.7659	67.0062	0	0	117.591	0	12.4343	0	117.554	0	47.6417
T11G6.8	T11G6.8	WBGene00011722	ZF - CCCH	99.8143	91.4662	67.3937	37.3294	25.0363	0	24.9031	4.43557	41.8411	0	10.9765	101.609	7.91954	48.0767	38.9029	87.389	63.7265	0	0	60.8687	40.3747	0	0	42.0433	0	0	24.3998	0	0	159.374	0	0	0	20.3824	59.7793	66.5425	67.7451	25.8799	12.9863	0	33.2799
T18D3.7	T18D3.7	WBGene00011824	TSC-22/dip/bun	68.6257	91.4662	42.7497	44.1472	71.5746	155.673	63.2934	16.8839	21.4953	8.71809	0	0	40.567	0	0	25.9336	28.0039	194.446	116.154	143.511	17.7835	287.822	79.3651	0	54.9451	0	35.5938	0	80.2826	241.079	18.4612	129.725	0	0	77.7051	0	39.5023	15.9084	82.6897	0	57.3526
T20F7.1	T20F7.1	WBGene00020630	ZF - C2H2 - 2 fingers	73.9654	0	30.4395	54.5022	40.5482	0	46.3886	28.5682	9.01876	18.077	0	222.14	84.3246	41.4995	83.8522	33.9674	28.9181	0	0	0	0	0	0	0	67.4764	0	157.106	0	0	45.4907	4.88959	0	222.222	23.3951	120.865	144.61	26.1779	0	24.4954	0	40.8235
T20H4.2	T20H4.2	WBGene00020635	ZF - C2H2 - 2 fingers	0	0	0	0	0	0	0.64456	0	0	0	0	0	0	0	0	0	0	0	0	0	0	0	0	0	0	0	0	0	0	0	0	0	0	0	0	0	0	0	0	0	0.016114
T22C8.3	T22C8.3	WBGene00011924	ZF - C2H2 - 1 finger	32.3981	0	40.657	0	15.3901	0	45.1654	19.6974	18.2274	0	0	0	58.2189	49.7274	5.83169	0	39.3747	0	0	0	0	0	0	0	0	0	0	0	0	0	0	0	222.222	0	0	24.0292	0	0	0	0	14.2735
T22C8.4	T22C8.4	WBGene00011925	ZF - C2H2 - 1 finger	0	0	0	15.5945	0	0	2.78056	0	0	0	0	0	0	0	0	0	0	0	0	0	0	0	0	0	0	0	0	0	0	0	0	0	0	0	0	0	0	0	0	0	0.459378
T23F11.4	T23F11.4	WBGene00011956	ZF - C2H2 - 1 finger	24.2507	0	0	12.4902	0	0	19.1142	5.85912	72.1501	54.5773	498.665	0	0	18.5685	14.947	33.0688	61.2481	131.199	149.219	170.529	27.6121	105.37	0	0	0	0	0	1150.63	249.873	520.94	0	46.4511	0	0	29.3893	0	0	0	0	0	84.9039
T26A5.8	T26A5.8	WBGene00020823	CBF	33.9643	0	0	11.2994	11.9775	0	7.99952	11.834	0	0	0	76.9586	14.2552	0	15.7348	0	0	0	0	18.1081	0	0	0	0	0	0	0	0	0	0	0	0	0	0	0	0	0	57.3723	0	0	6.48759
T26A8.4	T26A8.4	WBGene00020827	ZF - CCCH - 2 domains	67.7958	0	0	39.2648	7.0818	64.9609	28.4628	5.10053	62.0515	0	0	0	103.16	21.4517	68.6341	35.2113	10.9245	0	0	293.957	0	0	0	0	0	30.6091	0	0	0	0	0	0	0	33.3433	47.4875	0	9.39452	0	0	0	23.2223
T27A8.2	T27A8.2	WBGene00012074	WH - Fork Head	0	0	0	0	0	0	0	0	0	0	0	0	0	0	0	0	0	0	0	0	0	0	0	0	0	0	0	0	0	0	0	0	0	0	0	0	0	0	0	0	0
F31E8.3	tab-1	WBGene00006380	HD - NK	0	0	0	0	4.75789	0	2.2444	0	0	0	0	55.1585	0	0	0	0	0	0	0	0	0	0	0	0	0	0	0	1009.4	0	0	0	0	0	0	0	0	0	0	0	0	26.789
F37D6.6	tag-68	WBGene00006445	MH1	173.926	0	24.4284	153.646	28.7987	103.679	376.446	9.5048	122.405	0	44.9843	79.6432	333.907	188.597	338.247	316.011	125.563	0	0	29.7805	73.8979	0	153.062	0	163.717	0	77.5947	0	0	0	18.0317	0	0	0	142.306	0	3.59505	84.0663	42.0875	0	80.1981
C33A11.4	tag-97	WBGene00006462	WH - ETS	75.8956	0	421.853	915.238	262.821	310.702	359.141	1471.23	700.135	278.267	186.854	0	114.024	285.054	509.508	231.239	148.119	498.42	139.871	169.323	693.595	490.95	0	388.934	245.4	214.045	427.478	945.075	33.1477	146.158	531.152	417.994	459.74	85.6067	670.713	111.777	64.9226	64.9351	608.032	224.035	347.535
F40H6.4	tbx-11	WBGene00006547	T-box	0	0	0	0	0	0	0	0	0	0	0	0	0	0	0	0	0	0	0	0	0	0	0	0	0	0	0	0	0	0	0	0	0	0	0	0	0	0	0	0	0
F21H11.3	tbx-2	WBGene00006543	T-box	202.378	0	0	0	156.805	24.5807	15.5844	0	20.7792	0	0	0	9.07386	0	4.89951	279.503	0	0	0	0	0	0	0	0	0	0	197.128	0	470.576	0	63.1552	0	0	0	158.793	0	0	0	0	0	40.0814
Y59E9AR.3	tbx-30	WBGene00006549	T-box	0	0	0	0	0	0	0	0	0	0	0	0	0	0	0	0	0	0	0	0	0	0	0	0	0	0	0	0	0	0	0	0	0	0	0	0	0	0	0	0	0
C36C9.2	tbx-31	WBGene00006550	T-box	0	0	0	0	0	0	0	0	0	0	0	0	0	0	0	0	0	0	0	0	0	0	0	0	0	0	0	0	0	0	0	0	0	0	0	0	0	0	0	0	0
ZK380.1	tbx-32	WBGene00006551	T-box	0	0	0	0	0	0	0	0	0	0	0	0	0	0	0	0	0	0	0	0	0	0	0	0	0	0	0	0	0	0	0	0	0	0	0	0	0	0	0	0	0
Y66A7A.8	tbx-33	WBGene00006552	T-box	0	0	0	0	0	0	0	0	0	0	0	0	0	0	0	0	0	0	0	0	0	0	0	0	0	0	0	0	0	0	0	0	0	0	0	0	0	0	0	0	0
Y47D3A.10	tbx-34	WBGene00006553	T-box	0	0	0	0	22.5805	0	0	0	0	0	0	0	0	0	0	0	0	0	0	0	0	0	0	0	0	0	0	0	0	0	0	0	0	0	0	0	0	0	0	0	0.564512
ZK177.10	tbx-35	WBGene00006554	T-box	0	0	0	0	0	0	0	0	0	0	0	0	0	0	0	0	0	0	0	0	0	0	0	0	0	0	0	0	0	0	0	0	0	0	0	0	0	0	0	0	0
ZK829.5	tbx-36	WBGene00006555	T-box	0	0	0	0	0	0	0	0	0	0	0	0	0	0	0	0	0	0	0	0	0	0	0	0	0	0	0	0	0	0	0	0	0	0	0	0	0	0	0	0	0
Y47D3A.12	tbx-37	WBGene00006556	T-box	0	0	0	0	0	0	0	0	0	0	0	0	0	0	0	0	0	0	0	0	0	0	0	0	0	0	0	0	0	0	0	0	0	0	0	0	0	0	0	0	0
C24H11.3	tbx-38	WBGene00006557	T-box	0	0	0	0	0	0	11.1222	0	0	0	0	0	0	0	0	0	0	0	0	0	0	0	0	0	0	0	0	0	0	0	0	0	0	0	0	0	0	0	0	0	0.278056
Y73F8A.16	tbx-39	WBGene00006558	T-box	0	0	0	0	0	0	0	0	0	0	0	0	0	0	0	0	0	0	0	0	0	0	0	0	0	0	0	0	0	0	0	0	0	0	0	0	0	0	0	0	0
Y73F8A.17	tbx-40	WBGene00006559	T-box	0	0	0	0	0	0	0	0	0	0	0	0	0	0	0	0	0	0	0	0	0	0	0	0	0	0	0	0	0	0	0	0	0	0	0	0	0	0	0	0	0
T26C11.1	tbx-41	WBGene00006560	T-box	0	0	0	0	0	0	0	0	0	0	0	0	0	0	0	0	0	0	0	0	0	0	0	0	0	0	0	0	0	0	0	0	0	0	0	0	0	0	0	0	0
Y59E9AR.5	tbx-42	WBGene00022000	T-box	0	0	0	0	0	0	0	0	0	0	0	0	0	0	0	0	0	0	0	0	0	0	0	0	0	0	0	0	0	0	0	0	0	0	0	0	0	0	0	0	0
Y46E12A.4	tbx-43	WBGene00044798	T-box	0	0	0	0	0	0	5.56959	0	0	0	0	0	0	9.27738	0	0	0	0	0	0	0	0	0	0	0	0	0	0	0	0	0	0	0	0	0	0	0	0	0	0	0.371174
ZK328.8	tbx-7	WBGene00006544	T-box	0	0	0	0	0	0	3.54965	0	0	0	0	0	0	0	0	0	0	0	0	0	0	0	0	0	0	0	0	0	0	0	0	0	0	0	0	0	0	0	0	0	0.0887412
T07C4.2	tbx-8	WBGene00006545	T-box	0	0	0	0	0	0	3.12187	0	0	0	0	0	0	0	0	0	0	0	0	0	0	0	0	0	0	0	0	0	0	0	0	0	0	0	0	0	0	0	0	0	0.0780468
T07C4.6	tbx-9	WBGene00006546	T-box	0	0	0	0	0	0	0	0	0	0	0	0	0	0	0	0	0	0	0	0	0	0	0	0	0	0	0	0	0	0	0	0	0	0	0	0	0	0	0	0	0
T23G4.1	tlp-1	WBGene00006580	ZF - C2H2 - 1 finger	0	0	0	244.226	54.3715	0	234.557	0	0	0	0	0	0	53.8725	0	24.3665	241.257	0	0	0	0	0	0	0	218.998	100.1	0	0	0	0	15.7114	0	0	0	0	0	0	0	0	0	29.6865
Y47D3A.6	tra-1	WBGene00006604	ZF - C2H2 - 5 fingers	328.233	0	98.8197	902.949	495.24	263.236	609.865	443.92	462.171	294.587	436.591	622.745	437.216	449.111	427.733	871.497	342.525	30.0634	439.851	762.071	304.328	142.37	206.099	256.656	72.2282	1001.03	351.781	550.961	62.0314	307.728	572.061	295.223	720.061	405.686	80.6892	689.753	315.708	327.081	707.787	118.998	405.167
F53B3.1	tra-4	WBGene00018740	ZF - C2H2 - 6 fingers	18.2149	0	0	11.4943	9.64395	0	26.1208	3.79951	27.2585	0	66.4275	54.5762	64.9245	3.38246	41.2625	0	0	0	0	0	0	0	38.5267	0	0	0	0	69.2425	0	0	0	0	0	0	0	0	0	0	0	0	10.8719
Y113G7A.6	ttx-1	WBGene00006652	HD - PRD	25.4355	2332.31	0	10.6242	0	0	0.858491	5.41903	0	0	0	0	0	0	0	0	4.74861	0	0	0	0	0	0	0	0	0	0	0	0	0	19.3663	0	0	0	0	103.199	0	0	0	0	62.5491
C40H5.5	ttx-3	WBGene00006654	HD - LIM	137.077	0	0	18.1098	0	0	0	0	14.758	0	0	0	0	0	0	0	0	0	0	0	59.5962	0	0	0	0	79.9361	0	285.686	0	27.3673	0	0	0	0	0	0	146.579	0	0	0	19.2277
Y116A8C.35	uaf-2	WBGene00006698	ZF - CCCH	211.453	0	0	61.1687	36.9962	301.952	118.564	111.471	111.778	60.2954	61.5278	34.5054	187.882	100.382	135.399	61.6476	145.163	30.0634	71.9683	21.3398	52.0214	368.51	463.142	55.9003	134.953	46.1042	74.608	0	207.433	127.052	0	0	0	79.4025	23.4093	15.0521	64.1101	51.573	56.436	0	92.0816
D1081.2	unc-120	WBGene00006844	MADS box	0	0	0	0	0	0	0.260813	0	0	0	0	0	0	0	0	0	0	0	0	0	0	0	0	0	0	0	0	0	0	0	0	0	0	62.8457	18.5525	0	7.69332	0	44.9479	0	3.3575
C47G2.2	unc-130	WBGene00006853	WH - Fork Head	0	0	0	0	0	0	5.00501	0	0	0	0	0	0	0	0	0	0	0	0	0	0	0	0	0	0	0	0	0	0	0	0	0	0	0	0	24.0292	1.67365	0	0	0	0.767697
Y16B4A.1	unc-3	WBGene00006743	IPT/TIG	8.22964	0	0	8.13008	20.2635	4.91971	270.01	13.7973	30.3284	0	0	0	0	0	0	0	0	0	0	258.178	0	0	0	0	0	0	158.049	0	0	0	0	0	0	140.479	0	0	0	0	0	0	22.8096
B0564.10	unc-30	WBGene00006766	HD - PRD	0	0	274.909	1632.32	219.495	0	54.2285	0	9.21355	0	0	0	0	0	0	0	0	0	0	0	0	0	0	46.3521	0	0	0	19.5925	0	0	0	0	0	0	0	0	0	0	0	0	56.4028
F56A12.1	unc-39	WBGene00006775	HD - SIX	0	0	0	0	0	0	0	0	0	0	0	0	0	0	0	0	0	0	0	0	0	0	0	0	450.562	0	0	0	0	0	0	0	0	0	0	0	0	0	0	0	11.2641
F26C11.2	unc-4	WBGene00006744	HD - PRD	223.095	0	0	21.192	0	0	125.446	0	0	0	0	0	0	0	0	0	0	0	0	0	0	0	0	0	0	0	0	0	0	0	0	0	0	691.649	0	0	0	0	0	0	26.5346
F58E6.10	unc-42	WBGene00006778	HD - PRD	0	0	0	28.3086	28.9497	33.4722	115.54	0	379.397	0	0	190.914	114.551	8.55644	70.3285	0	0	0	0	0	0	0	0	0	0	0	148.529	0	0	0	89.8054	0	0	0	0	0	38.15	0	0	0	31.1626
F55D12.4	unc-55	WBGene00006790	ZF - NHR	0	0	23.3492	327.142	0	0	179.763	0	0	0	0	0	0	0	11.7528	0	0	0	0	0	0	0	0	0	0	0	26.3324	0	0	0	18.0317	0	0	0	0	0	40.729	0	0	0	15.6775
T28F12.2	unc-62	WBGene00006796	HD - TALE	68.4215	127.714	76.0957	1038.09	151.841	0	770.669	561.433	2.59222	17.3714	122.649	995.908	0	36.7734	42.0858	0	1085.05	0	0	19.359	0	0	0	77.3335	66.313	0	0	0	826.038	0	156.893	82.1828	222.222	326.373	303.184	736.315	10.5764	0	721.773	1029.95	241.88
C30A5.7	unc-86	WBGene00006818	HD - POU	208.744	0	0	15.4143	175.612	0	203.032	616.281	24.5555	407.143	758.146	0	0	11.5583	0	1277.09	473.341	0	0	15.2898	0	0	0	0	3267.69	92.2084	33.6655	0	241.983	0	0	0	0	0	0	60.7681	385.884	0	0	0	206.71
R07B1.1	vab-15	WBGene00006881	HD - NK	0	0	0	0	9.46674	0	6.78754	0	0	0	0	0	0	0	0	0	0	0	0	0	0	0	0	0	0	0	0	0	0	0	0	51.2821	0	0	0	0	0	0	0	0	1.68841
F14F3.1	vab-3	WBGene00006870	HD - PRD, Paired Domain - FULL	0	0	38.6309	0	154.615	0	83.9262	0	101.191	0	0	0	85.2085	0	184.157	0	3.9647	0	0	0	2435.72	39.9106	0	524.464	0	0	0	0	0	0	8.47918	0	0	0	434.396	0	0	0	0	0	102.367
M142.4	vab-7	WBGene00006873	HD - HOX	0	0	0	0	12.2436	0	39.2303	0	0	0	0	0	0	0	0	0	2.71429	0	0	0	0	0	0	0	0	0	0	0	0	0	0	0	0	0	0	0	0	0	0	0	1.3547
W02D7.6	W02D7.6	WBGene00020942	ZF - C2H2 - 3 fingers	33.32	0	0	0	0	0	13.5697	1.72169	12.987	11.26	0	0	0	3.38246	0	0	43.0719	0	61.5764	93.9232	0	0	0	211.684	0	0	0	0	0	0	5.4509	0	0	0	0	0	20.488	0	0	0	12.8109
W03F9.2	W03F9.2	WBGene00021000	ZF - C2H2 - 2 fingers	0	0	0	23.2897	0	0	0.647478	0	0	0	0	0	0	0	10.6133	11.7702	0	0	0	11.6762	0	0	0	0	0	256.904	0	0	0	0	0	0	0	0	0	0	0	0	0	0	7.87253
W04B5.2	W04B5.2	WBGene00021019	ZF - C2H2 - 1 finger	20.7512	0	0	75.9754	14.0912	38.1098	45.0587	19.7226	0	7.11789	0	0	0	123.244	0	69.9644	51.2655	0	0	37.3232	83.6382	97.4659	0	0	0	0	37.1968	0	0	0	8.51296	0	0	131.927	35.5328	0	31.8908	0	15.747	0	23.6134
W04D2.4	W04D2.4	WBGene00012243	ZF - C2H2 - 1 finger	24.2507	0	0	0	14.0552	0	40.6633	5.85912	0	10.7547	0	0	14.1628	13.2829	18.5093	97.3712	32.0908	0	0	116.395	0	0	78.1111	0	0	0	50.4626	117.555	0	0	0	120.822	0	64.1026	0	0	5.79274	205.55	0	0	25.7448
R74.3	xbp-1	WBGene00006959	bZIP	506.715	421.389	851.526	556.225	1003.62	1274.89	393.352	830.098	740.024	465.807	565.758	821.449	1311.56	102.885	1179.78	692.582	404.052	523.955	1504.17	361.408	749.105	367.604	305.304	774.386	584.153	733.032	495.074	722.968	254.51	196.227	299.634	591.311	2038.74	1028.8	377.749	388.75	631.396	347.291	741.118	626.206	669.115
Y105C5A.15	Y105C5A.15	WBGene00013639	ZF - BED	405.676	0	82.4674	560.363	263.231	261.621	385.906	671.396	385.504	1955.15	1546.04	152.639	366.878	89.7751	262.895	451.072	566.015	337.566	140.213	116.297	0	2978.67	841.488	346.743	151.536	335.348	207.607	321.703	495.453	726.969	139.84	589.992	0	269.67	741.732	641.523	773.498	265.789	24.6914	172.951	475.648
Y111B2A.10	Y111B2A.10	WBGene00013734	ZF - C2H2 - 6 fingers	0	0	108.578	142.168	122.282	0	154.874	186.7	63.7044	33.6415	232.542	72.8651	91.7298	81.8704	165.254	0	49.5786	74.0466	0	316.833	0	0	170.068	176.182	0	76.7607	78.906	0	0	19.4932	0	0	0	278.707	109.429	102.604	38.0267	0	34.9406	28.0332	75.2455
Y116A8C.19	Y116A8C.19	WBGene00013796	ZF - CCCH - 2 domains	0	0	0	0	0	0	0	0	0	0	0	0	0	0	0	0	0	0	0	0	0	0	0	0	0	0	0	0	0	0	0	0	0	0	0	0	0	0	0	0	0
Y116A8C.20	Y116A8C.20	WBGene00013797	ZF - CCCH - 2 domains	0	0	0	0	0	0	0	0	0	0	0	0	0	26.9942	0	0	0	0	0	0	0	0	0	0	0	0	0	0	0	0	0	0	0	0	0	0	0	0	0	0	0.674855
Y17G7B.22	Y17G7B.22	WBGene00012473	ZF - C2H2 - 2 fingers	0	0	7.19994	22.5989	12.1361	0	11.5318	0	17.7904	0	0	0	0	0	9.29956	0	46.0442	0	0	0	25.2985	0	0	0	0	0	17.1585	0	76.3126	0	0	0	0	0	117.301	0	24.0063	0	0	0	9.66694
Y22D7AL.16	Y22D7AL.16	WBGene00021254	ZF - C2H2 - 2 fingers	0	0	23.3492	0	0	0	22.6053	0	0	1739.98	0	0	0	0	0	0	77.2256	0	0	569.567	253.323	0	0	0	0	0	0	0	0	0	783.531	210.172	0	0	0	0	10.4251	0	0	0	92.2545
Y37E11B.1	Y37E11B.1	WBGene00021374	ZF - C2H2 - 3 fingers	0	0	0	21.8579	0	0	2.95441	0	29.7212	0	0	0	0	0	5.73566	0	8.72083	0	0	0	0	0	0	0	0	0	0	0	0	0	0	0	0	0	0	0	6.16295	0	0	114.653	4.74514
Y37F4.6	Y37F4.6	WBGene00021387	ZF - C2H2 - 1 finger	106.108	161.134	197.083	0	0	0	26.5169	34.9774	17.55	0	43.0219	0	3.02462	121.994	35.4749	367.101	68.1705	0	0	10.6838	0	0	0	0	0	0	24.9725	0	220.459	0	10.9018	0	0	109.577	0	0	35.2007	84.0336	0	0	41.9496
Y47G6A.7	Y47G6A.7	WBGene00021637	ZF - C2H2 - 1 finger	51.694	0	58.4242	14.9813	9.70007	27.3164	14.5908	8.04842	0	31.1588	0	40.8914	6.32951	32.2455	32.0776	61.5366	111.693	0	0	48.5625	0	0	31.9163	62.7117	0	0	0	0	0	69.8402	15.5212	27.4333	0	0	62.2704	15.0521	38.4546	22.3214	27.3134	0	23.0521
Y48C3A.12	Y48C3A.12	WBGene00012994	TSC-22/dip/bun	0	0	0	41.366	91.4255	0	35.7657	43.5861	40.4197	0	156.472	40.8914	14.7026	87.5771	105.508	110.262	45.0078	0	0	45.2223	0	0	113.27	0	155.629	106.326	12.3989	0	62.282	0	21.5834	0	0	0	7.80311	39.8533	64.5347	82.3566	87.915	85.3898	42.4387
Y48G8AL.10	Y48G8AL.10	WBGene00021689	ZF - C2H2 - 12 fingers	131.105	0	0	133.963	62.121	62.004	100.268	59.2056	147.083	100.381	0	0	13.9938	0	3.37273	341.015	43.5114	0	0	0	0	0	0	0	0	0	131.175	0	141.232	141.995	0	0	0	0	116.571	0	2.36558	22.3214	106.507	0	46.5047
Y48G9A.11	Y48G9A.11	WBGene00021704	ZF - C2H2 - 2 fingers	0	0	0	0	0	0	4.60674	0	0	0	0	0	0	0	0	0	0	0	0	0	0	0	0	0	0	0	0	0	0	0	0	0	0	0	0	0	0	0	0	0	0.115168
Y53F4B.5	Y53F4B.5	WBGene00013152	ZF - C2H2 - 1 finger	0	0	0	0	0	0	0	0	0	0	0	0	0	0	0	0	0	0	0	0	0	0	0	0	0	0	0	0	0	0	0	0	0	0	0	0	0	0	0	0	0
Y53G8AR.9	Y53G8AR.9	WBGene00021816	ZF - CCCH - 2 domains	0	543.036	66.7279	23.6925	60.4688	0	87.4231	42.7033	55.2049	67.4756	76.4998	162.924	33.6038	65.6746	24.9463	0	59.7982	0	0	35.8894	70.1459	82.8569	522.386	37.2827	0	163.171	8.80654	0	0	0	0	0	0	0	20.8255	0	64.6256	86.1732	306.335	34.6488	70.0831
Y53H1A.2	Y53H1A.2	WBGene00013178	ZF - C2H2 - 1 finger	0	0	0	0	16.9007	0	4.63443	0	0	0	0	0	54.2434	0	0	0	0	0	0	0	0	0	0	0	0	0	16.468	0	0	0	0	0	0	0	0	0	0	0	69.4444	0	4.04227
Y55F3AM.14	Y55F3AM.14	WBGene00021931	ZF - C2H2 - 9 fingers	412.871	0	193.246	330.828	254.187	12.5805	186.649	66.631	144.885	241.702	439.515	53.9316	307.896	18.596	734.757	172.779	0	0	0	19.359	0	0	416.733	0	245.381	0	481.01	331.565	130.987	54.7345	78.8561	0	0	463.441	520.6	273.896	136.649	220.913	166.648	164.582	181.91
Y55F3AM.6	Y55F3AM.6	WBGene00021924	ZF - CCCH - 3 domains	0	0	0	52.7807	0	0	37.5278	13.2186	1.6481	71.0234	93.5804	0	72.4118	88.8641	54.159	12.1832	9.96777	0	0	49.1347	0	0	0	0	0	0	0	0	0	0	0	0	0	0	0	0	22.9279	0	0	0	14.4857
Y56A3A.18	Y56A3A.18	WBGene00013236	ZF - C2H2 - 1 finger	50.9113	0	94.9096	0	3.6682	0	3.50716	0	20.0572	36.0841	0	0	181.276	0	0	42.8255	0	0	0	0	0	0	0	0	93.8086	0	10.7458	42.0521	349.925	50.0501	58.8097	0	0	0	0	0	23.7098	0	0	0	26.5585
Y56A3A.28	Y56A3A.28	WBGene00013240	ZF - C2H2 - 2 fingers	56.0155	263.227	0	87.8792	73.4541	20.0835	63.9222	51.2956	25.4864	22.3619	0	0	0	71.4423	18.6637	174.343	42.8585	0	0	0	0	0	0	0	49.3097	0	55.3817	0	118.203	0	66.4275	0	0	44.3616	131.778	0	54.8081	34.1763	24.7574	0	38.7559
Y57A10A.31	Y57A10A.31	WBGene00013270	ZF - C2H2 - 1 finger	0	0	0	0	0	0	5.42125	16.5415	0	0	0	16.2692	0	67.544	8.82478	32.5351	31.7759	0	0	0	0	0	0	0	0	0	0	0	0	0	52.5431	0	0	0	18.0727	0	0	0	0	0	6.23819
Y5F2A.4	Y5F2A.4	WBGene00012385	ZF - C2H2 - 5 fingers	0	0	0	43.6945	41.7545	0	38.5074	37.358	1.6481	0	158.278	0	42.8587	56.6748	27.5642	21.4777	25.4283	0	0	59.979	0	52.4604	0	0	0	0	0	0	0	39.6118	0	0	0	0	0	45.1562	13.141	0	0	0	17.6398
Y60A9.3	Y60A9.3	WBGene00013370	ZF - CCCH - 2 domains	0	0	0	0	0	0	0	0	0	0	0	0	0	0	0	0	0	0	0	0	0	0	0	0	0	0	0	0	0	0	0	0	0	0	0	0	0	0	0	0	0
Y67H2A.10	Y67H2A.10	WBGene00013465	ZF - C2H2 - 3 fingers	33.3707	0	13.124	10.6454	0	19.6788	66.1313	39.651	16.9528	11.4813	0	0	0	101.302	41.1427	41.8463	0	0	0	63.3112	0	24.3345	0	0	0	0	13.604	0	0	0	0	0	0	0	58.2343	0	64.3637	78.2779	0	0	17.4363
Y71A12B.8	Y71A12B.8	WBGene00013505	ZF - C2H2 - 2 fingers	0	0	0	0	0	0	1.17765	0	0	0	0	0	0	0	0	0	0	0	0	0	0	0	0	0	0	0	0	0	0	0	0	0	0	0	0	0	0	0	0	0	0.0294412
Y79H2A.3	Y79H2A.3	WBGene00013580	ZF - C2H2 - 3 fingers	221.195	0	117.23	84.3473	198.23	31.4028	216.543	83.3388	129.323	264.529	303.195	427.417	287.346	406.595	177.882	200.261	177.019	30.0634	410.804	293.324	24.2389	263.544	256.156	593.232	244.2	155.4	209.152	571.586	0	22.7454	420.473	92.9023	358.546	212.928	0	169.921	124.644	135.987	103.505	287.957	207.679
Y82E9BR.1	Y82E9BR.1	WBGene00022334	ZF - C2H2 - 2 fingers	25.4557	0	0	0	8.15036	0	0	23.2683	0	0	0	0	5.38372	0	0	0	0	0	0	0	0	0	0	0	0	0	0	0	0	0	0	0	0	0	0	0	0	0	0	0	1.55645
Y82E9BR.17	Y82E9BR.17	WBGene00022349	ZF - C2H2 - 1 finger	0	0	0	0	0	0	2.28539	0	0	0	0	0	0	0	0	0	0	0	0	0	0	0	0	0	0	0	0	0	0	0	0	0	0	0	0	0	0	0	0	0	0.0571348
F28F9.1	zag-1	WBGene00006970	ZF - C2H2 - 4 fingers, HD - ZFHD	80.4682	0	70.9019	88.0351	28.1646	142.277	238.652	98.4085	176.899	0	0	43.9059	101.275	199.076	968.584	949.304	0	0	0	0	0	0	0	0	0	81.4001	0	73.9817	0	111.805	0	37.5601	0	0	6.51067	90.0821	112.61	126.554	57.6619	0	97.1029
ZC123.3	zfh-2	WBGene00022518	ZF - C2H2 - 9 fingers, HD - 3 domains	0	1869.09	506.11	0	15.9877	115.933	362.289	152.119	2086	44.3506	157.352	376.706	1282.14	1478.92	654.012	0	1355.38	0	0	64.417	17.7835	44.7307	1058.94	0	0	194.932	962.21	0	0	65.4843	629.892	0	222.222	226.569	1426.79	0	132.022	0	51.5391	256.706	395.266
F35H8.3	zfp-2	WBGene00009448	ZF - C2H2 - 7 fingers	18.8865	0	0	18.6498	4.7091	0	13.3128	13.6713	0	0	0	0	25.0285	4.15915	39.0002	13.7665	8.37072	0	0	32.4981	0	0	89.5095	0	81.4001	0	0	0	0	0	0	34.8384	0	95.6755	0	0	0	0	0	0	12.3369
W05H7.4	zfp-3	WBGene00021047	ZF - CCCH	56.1439	161.134	144.446	179.071	86.3911	55.6146	107.804	17.8215	16.2338	62.8318	0	0	97.1932	79	125.894	33.9273	69.2714	0	78.8177	35.0287	0	97.9816	151.119	30.0915	0	286.631	6.58311	0	0	0	102.372	59.538	0	0	18.7182	0	80.1558	0	144.929	179.019	64.094
C33H5.17	zgpa-1	WBGene00016383	ZF - CCCH	47.434	0	50.9996	45.1977	32.1284	0	66.2852	0	5.36653	68.0686	0	97.1534	36.162	31.5453	62.5342	18.2749	156.984	48.0908	223.797	107.389	0	0	0	0	0	0	90.7588	255.428	0	0	0	192.03	169.492	0	30.2371	74.4602	65.1263	0	207.469	0	54.5603
T07G12.6	zim-1	WBGene00011597	ZF - C2H2 - 1 finger	0	0	0	0	0	0	0.172586	0	5.95735	0	0	0	0	0	0	0	0	0	0	0	0	0	0	0	0	0	0	0	0	0	0	0	0	0	0	0	3.03582	0	0	0	0.229144
T07G12.10	zim-2	WBGene00011600	ZF - C2H2 - 1 finger	0	0	0	0	0	0	0.388519	0	5.95735	0	0	0	0	0	0	0	0	0	0	0	0	0	0	0	0	0	0	0	0	0	0	0	0	0	0	0	0	0	0	0	0.158647
T07G12.11	zim-3	WBGene00011601	ZF - C2H2 - 1 finger	0	0	0	0	0	0	1.90304	0	0	0	0	0	0	0	0	0	0	0	0	0	0	0	0	0	0	0	0	0	0	0	0	0	0	0	49.1352	0	0	0	0	0	1.27596
Y75B8A.35	zip-1	WBGene00006986	bZIP	40.9757	0	0	28.8261	45.2322	25.161	43.0139	20.7797	74.016	0	0	0	120.602	2.83092	62.4359	23.5849	39.8718	0	221.484	16.2491	0	69.3917	0	186.574	0	0	99.1223	0	0	0	30.525	178.69	287.77	0	0	19.6078	38.6673	32.6158	0	0	42.7007
T27F2.4	zip-10	WBGene00012101	bZIP	0	0	0	0	0	0	0	0	12.9224	0	0	0	0	0	0	0	0	0	0	0	0	0	0	0	0	0	0	0	0	0	0	0	0	0	0	0	0	0	0	0	0.32306
W08E12.1	zip-11	WBGene00021082	bZIP	0	0	0	0	0	0	0.462998	0	0	0	0	0	0	0	0	0	0	0	0	0	0	0	0	0	0	0	0	0	0	0	0	0	0	0	0	0	0	0	0	0	0.0115749
Y75B8A.29	zip-12	WBGene00013560	bZIP	0	0	0	0	0	0	0	5.68124	0	0	0	0	0	0	0	0	0	0	29.9805	0	0	0	0	0	0	0	0	0	0	0	0	0	0	0	0	0	0	0	0	0	0.891544
K02F3.4	zip-2	WBGene00019327	bZIP	198.303	463.069	711.486	623.061	402.059	942.394	363.5	244.941	251.369	394.694	90.0808	552.716	1756.64	293.363	659.014	605.559	320.198	248.708	481.752	791.847	1089.44	661.427	444.601	159.145	1714.41	253.209	96.3964	160.069	0	336.496	387.816	113.122	462.28	260.026	221.679	450.876	324.765	58.7889	380.323	114.653	452.107
W07G1.3	zip-3	WBGene00012330	bZIP	0	0	438.247	0	0	0	6.59996	0	0	0	0	0	14.3174	3.2235	0	0	0	0	0	0	0	17.9443	0	27.6396	0	0	0	0	0	0	0	0	0	0	0	24.0292	9.42152	0	0	0	13.5356
Y44E3B.1	zip-4	WBGene00021552	bZIP	21.5703	0	13.124	0	0	0	43.6041	112.101	28.9826	50.8188	0	0	57.12	42.6302	46.4203	0	42.5283	194.439	0	55.99	0	295.525	40.2188	0	0	0	36.1847	0	320.343	0	0	136.874	0	0	27.7674	0	0	0	0	0	39.156
C34D1.5	zip-5	WBGene00007932	bZIP	0	0	18.6944	0	150.522	17.4386	10.7077	0	10.3896	0	0	0	0	0	0	0	0	0	0	172.721	24.98	315.593	141.212	0	0	0	520.761	385.796	0	0	4.88959	0	0	0	0	455.322	11.7096	64.9351	0	60.9199	59.1648
R07H5.10	zip-6	WBGene00011130	bZIP	0	0	0	0	0	0	0	0	15.8378	0	0	0	0	0	0	0	0	0	0	0	0	0	0	0	0	0	0	0	0	0	0	0	0	0	0	56.9995	0	0	0	0	1.82093
Y51H4A.4	zip-7	WBGene00013100	bZIP	0	0	0	0	0	0	0	0	0	0	0	0	0	0	0	0	0	0	0	0	0	0	0	0	0	0	0	0	0	0	0	0	0	37.1609	0	0	0	0	0	0	0.929023
F23F12.9	zip-8	WBGene00017755	bZIP	0	0	0	0	0	0	1.55677	0	0	0	0	0	0	0	0	0	0	0	0	54.04	80.2826	0	0	0	0	0	0	0	0	0	0	0	0	0	0	0	23.7586	0	0	0	3.99095
ZK1037.13	ZK1037.13	WBGene00045515	ZF - NHR	0	0	0	0	0	0	0	0	0	0	0	0	0	0	0	0	0	0	0	0	0	0	0	0	0	0	0	0	0	0	0	0	0	0	0	0	0	0	0	0	0
ZK1067.2	ZK1067.2	WBGene00014208	ZF - NF-X1 - 2 domains	0	0	0	178.055	9.33838	0	129.918	87.692	44.7533	13.4472	0	147.724	26.6552	22.5943	2.7987	81.8723	18.7584	0	0	46.9072	112.809	230.206	0	125.162	430.048	0	50.9337	0	0	50.0501	0	38.616	0	151.497	78.247	0	61.1057	0	24.4954	0	54.0921
ZK177.3	ZK177.3	WBGene00022671	ZF - C2H2 - 1 finger	0	0	0	0	0	0	0	0	0	0	0	0	0	0	0	0	0	0	0	0	0	0	0	0	0	0	0	0	0	0	0	0	0	0	0	0	0	0	0	0	0
ZK185.1	ZK185.1	WBGene00022681	ZF - C2H2 - 1 finger	6.31489	0	0	19.1847	17.2773	64.5349	25.2518	3.89845	0	0	0	0	0	0	21.7694	0	39.2491	0	0	0	0	0	0	0	173.005	0	7.50233	0	0	0	0	0	0	0	0	0	0	73.6377	47.9754	0	12.49
ZK546.5	ZK546.5	WBGene00022762	ZF - C2H2 - 3 fingers	0	0	0	6.76819	10.1654	0	16.349	17.5088	31.6314	40.742	65.7462	0	0	41.2192	14.5681	27.4493	10.1907	0	0	0	0	0	0	0	82.713	0	31.8255	0	0	0	0	0	0	0	64.649	0	4.56007	0	15.747	0	12.0458
ZK652.6	ZK652.6	WBGene00022785	ZF - C2H2 - 1 finger	29.6968	0	115.128	26.672	17.5045	0	104.248	46.8664	77.1239	30.7875	0	0	37.8558	32.5054	98.981	94.0953	25.9468	140.766	0	124.699	14.289	117.781	69.9044	32.9478	190.869	0	88.1625	0	35.7041	14.4676	55.7414	0	0	0	0	0	6.7966	38.7147	21.8895	0	42.2536
ZK673.4	ZK673.4	WBGene00014060	ZF - BED	0	0	0	0	0	0	6.3974	37.4617	0	0	0	0	0	43.9363	27.5642	0	0	0	0	8.12453	0	0	0	0	0	0	0	0	0	0	0	0	0	0	0	0	0	0	0	0	3.0871
ZK686.5	ZK686.5	WBGene00022795	ZF - C2H2 - 3 fingers	0	0	0	0	0	0	0	0	0	0	0	0	0	0	0	0	0	0	0	0	0	0	0	0	0	0	0	0	0	0	0	0	0	0	0	0	0	0	0	0	0
F54F2.5	ztf-1	WBGene00018833	ZF - C2H2 - 4 fingers	0	0	0	0	0	0	42.1707	0	0	0	0	0	37.846	0	12.241	0	6.4156	0	123.153	0	0	0	0	0	0	0	143.761	0	0	0	0	0	0	0	0	0	0	15.9084	0	0	9.53738
F52F12.6	ztf-11	WBGene00009939	ZF - C2HC - 2 fingers	1105.15	0	0	29.8443	60.8066	0	255.03	11.6954	22.7842	0	0	58.292	0	0	0	0	1742.52	0	0	29.4143	0	222.841	0	0	0	0	0	0	0	0	0	0	0	684.622	35.5328	0	61.2167	2450.28	0	0	169.251
F52E4.8	ztf-13	WBGene00018704	ZF - C2H2 - 2 fingers	0	0	23.7062	18.7135	14.8109	0	39.6888	6.6093	9.95173	0	197.239	0	41.054	0	39.0961	28.1532	92.0965	0	0	109.438	0	0	313.283	0	82.2707	0	0	0	47.7281	0	0	0	0	0	0	0	0	207.683	0	0	31.788
M163.2	ztf-14	WBGene00010936	ZF - C2H2 - 1 finger	146.608	0	70.9019	170.733	124.089	17.4386	103.759	42.4599	0	16.0581	0	0	5.38372	0	0	32.5521	16.3244	0	0	612.395	0	591.434	0	0	0	106.326	48.3559	0	139.194	81.6042	672.812	0	0	0	25.057	88.0064	22.2375	127.831	38.4239	456.273	93.9064
R06C7.9	ztf-15	WBGene00011066	ZF - C2H2 - 5 fingers	0	160.385	0	0	0	0	1.07937	0	0	0	0	0	0	0	0	0	0	0	0	0	0	0	0	0	0	0	0	0	0	0	0	0	0	0	0	0	0	0	0	0	4.03661
R08E3.4	ztf-16	WBGene00019960	ZF - C2H2 - 8 fingers	21.5703	0	0	0	0	0	5.10258	0	0	0	0	0	0	0	0	26.7094	3.69039	0	0	47.3786	702.039	0	0	0	0	0	0	0	0	0	66.7216	0	0	0	0	0	0	0	0	0	21.8303
T09A5.12	ztf-17	WBGene00011639	ZF - C2H2 - 2 fingers	68.2043	0	0	89.3496	15.22	0	79.111	7.67099	94.0764	45.3679	0	137.2	36.457	29.6683	23.2801	14.1723	97.2902	0	0	0	0	0	0	0	0	0	0	0	0	0	20.8303	310.174	0	81.1425	288.604	0	2.79752	15.9084	222.436	808.005	62.1741
T24C4.7	ztf-18	WBGene00020763	ZF - C2H2 - 1 finger	16.5256	0	0	32.7198	0	0	14.3511	17.5088	31.2258	0	0	0	31.587	32.5208	18.8122	42.9721	12.2113	0	0	0	0	0	0	0	0	0	32.3002	0	0	0	0	0	0	0	0	0	15.0399	0	0	0	7.44437
F13G3.1	ztf-2	WBGene00008762	ZF - C2H2 - 3 fingers	0	0	0	0	7.78198	0	4.00436	0	0	160.077	0	0	0	0	0	0	0	0	0	0	0	0	0	0	0	0	0	0	0	0	19.9076	0	0	0	0	0	0	0	0	0	4.79428
Y39B6A.46	ztf-20	WBGene00012702	ZF - C2H2 - 3 fingers	0	0	0	0	0	0	6.75506	0	9.24343	0	0	0	0	0	0	0	0	0	0	0	0	0	0	0	0	0	0	0	0	0	0	0	0	0	0	0	0	0	0	0	0.399962
Y48C3A.4	ztf-22	WBGene00012988	ZF - C2H2 - 1 finger	0	0	0	0	6.60629	54.6329	43.4303	114.063	23.6128	52.1141	0	17.9772	80.0681	0	17.1812	0	0	0	0	0	0	0	35.966	0	0	0	109.267	0	0	0	0	56.8958	0	105.955	0	0	0	103.813	0	0	20.5395
Y54E10BR.8	ztf-23	WBGene00021846	ZF - C2H2 - 6 fingers	0	0	0	0	0	0	4.5893	49.9406	5.26857	0	0	0	24.7448	33.4812	0	0	0	0	0	0	0	0	0	0	0	0	0	0	0	0	0	0	0	0	0	0	0	0	0	0	2.95061
Y6G8.3	ztf-25	WBGene00012405	ZF - C2H2 - 2 fingers	0	0	0	0	0	0	0	0	0	0	0	0	0	0	0	0	0	0	0	0	0	0	0	0	0	0	0	0	0	0	0	0	0	0	0	0	0	0	0	0	0
F55H12.6	ztf-26	WBGene00010137	ZF - C2H2 - 3 fingers	23.6371	0	364.235	7.32601	0	0	225.716	3.44337	0	201.206	0	0	0	0	67.514	0	0	0	0	295.753	0	0	0	0	230.025	0	66.9869	0	0	0	144.906	82.1828	0	0	51.2542	0	0	0	0	0	44.1046
T09F3.1	ztf-27	WBGene00011661	ZF - C2H2 - 1 finger	11.6762	394.556	0	26.2477	38.996	54.2194	17.5011	3.79951	24.3459	43.3775	225.288	24.9975	0	19.1931	0	0	6.03573	0	266.514	0	0	0	53.1463	55.6991	54.7495	0	49.6456	34.4139	0	293.036	18.3675	115.848	0	69.8486	81.9471	34.5209	0	0	89.4614	0	52.6858
F36F12.8	ztf-28	WBGene00018099	ZF - C2H2 - 2 fingers	0	0	0	0	0	0	0.928572	0	0	0	0	0	0	0	0	0	0	0	0	0	0	0	0	0	0	0	0	0	0	0	0	0	0	0	0	0	0	0	0	0	0.0232143
Y66D12A.12	ztf-29	WBGene00013438	ZF - C2H2 - 2 fingers	0	0	0	0	0	0	3.67125	0	0	0	0	0	0	64.4856	0	0	0	0	0	0	0	0	0	0	0	0	0	0	84.6883	0	0	0	0	0	0	0	0	0	0	0	3.82113
C53D5.4	ztf-3	WBGene00016905	ZF - C2H2 - 1 finger	48.1061	0	0	42.328	0	0	19.1385	21.0846	0	0	0	0	0	0	0	0	0	0	0	0	0	0	0	0	0	0	0	0	0	132.67	0	0	0	0	0	0	0	0	0	0	6.58318
C06E1.8	ztf-30	WBGene00015523	ZF - C2H2 - 2 fingers	0	0	0	0	0	0	1.32759	0	13.0523	21.1923	0	0	0	0	0	0	0	0	0	0	0	0	0	0	0	0	0	0	0	0	0	0	0	0	0	0	0	0	0	0	0.889303
T10B11.3	ztf-4	WBGene00020399	ZF - C2H2 - 1 finger	25.7759	0	0	39.0999	50.7818	11.3885	49.3945	11.0759	32.152	32.2834	0	0	64.0141	12.7777	31.0665	46.2374	81.7622	0	0	15.4	0	22.5561	0	0	57.4053	0	0	35.9195	0	0	53.8677	0	0	23.3951	7.80311	75.03	42.3374	0	47.0816	0	21.7151
W06H12.1	ztf-6	WBGene00012317	ZF - C2H2 - 2 fingers	15.7025	263.227	0	51.4761	46.1656	0	56.5909	16.0108	82.9844	12.4944	0	0	92.2687	7.11582	43.9786	92.3672	88.7297	0	0	52.0141	0	0	0	0	0	0	0	0	0	0	0	0	0	0	34.9406	0	0	0	19.4932	0	24.389
F46B6.7	ztf-7	WBGene00009772	ZF - C2H2 - 4 fingers	441.671	798.458	302.252	80.9311	284.302	152.783	214.831	289.711	129.365	396.985	515.97	204.593	162.438	344.411	102.061	111.391	286.518	0	113.466	255.72	665.686	136.878	127.891	65.9549	171.667	0	120.99	753.749	1241.73	455.024	148.409	0	143.369	318.908	207.792	172.033	517.293	592.077	80.3793	517.974	290.642
ZC395.8	ztf-8	WBGene00022598	ZF - C2H2 - 3 fingers	48.5013	0	35.3432	47.2391	64.0838	79.9866	43.425	22.7494	30.0278	33.78	48.1974	27.5626	53.6261	40.2317	25.7015	0	0	0	0	152.516	163.684	0	0	0	146.52	0	29.3876	74.3163	0	44.0917	0	0	0	0	19.0009	0	65.3367	0	0	0	32.3827
ZK287.6	ztf-9	WBGene00013966	ZF - C2H2 - 3 fingers	0	0	0	43.7158	0	53.6273	35.4802	0	22.4186	0	98.2415	0	3.02462	88.0958	57.0817	0	8.77676	0	0	0	0	0	0	0	56.5611	0	0	498.306	430.663	0	0	0	0	0	33.1016	0	0	0	0	0	35.7274
