# Supplementary material for: Expression pattern determines regulatory logic
Source: PLoS One. 2021 Jan 4;16(1):e0244864. doi: 10.1371/journal.pone.0244864 (PMC7781484; doi:10.1371/journal.pone.0244864)
Supplement: S2 Table — (XLS) [file pone.0244864.s008.xls]

## Sheet: 200921_PhenotypeMeans
expr_group	condition	TF_mean_phenotype	TF_median_phenotype	TF_n_pairs	TFBS_mean_phenotype	TFBS_median_phenotype	TFBS_n_pairs
terminal specific 2 cells	4cell_mce1fix	-1.64192	-1.55117	6385	-0.859268	-0.598275	4621
terminal all cells	4cell_mce0	-1.67561	-1.71582	9611	-0.77292	-0.561011	6219
terminal all cells	4cell_mce0fix	-1.55668	-1.19157	10557	-0.720233	-0.51158	6579
terminal all cells	4cell_mce0fix_mutb	-1.56132	-1.17318	10427	-0.739569	-0.54339	6513
terminal all cells	4cell_mce1fix	-1.59651	-1.32381	6606	-0.790344	-0.561707	4443
terminal all cells	4cell_mce2fix	-0.724025	-0.416332	10176	-0.625235	-0.440196	6004
terminal all cells	4cell_mce2inh5	-0.831568	-0.45566	4429	-0.681187	-0.481575	2706
terminal specific 1 cell	4cell_mce0	-1.78274	-2.4158	9079	-1.20835	-0.800026	7216
terminal specific 1 cell	4cell_mce0fix	-1.68933	-1.93276	9924	-1.13654	-0.738985	7559
terminal specific 1 cell	4cell_mce0fix_mutb	-1.70063	-1.93188	9789	-1.12901	-0.730101	7543
terminal specific 1 cell	4cell_mce1fix	-1.70552	-2.00084	6154	-1.14362	-0.750976	4806
terminal specific 1 cell	4cell_mce2fix	-1.65369	-1.74436	9362	-1.21296	-0.793678	7173
terminal specific 1 cell	4cell_mce2inh5	-1.71719	-2.03414	4181	-1.30817	-0.892539	3271
