# Supplementary material for: Expression pattern determines regulatory logic
Source: PLoS One. 2021 Jan 4;16(1):e0244864. doi: 10.1371/journal.pone.0244864 (PMC7781484; doi:10.1371/journal.pone.0244864)
Supplement: S3 Table — (XLS) [file pone.0244864.s009.xls]

## Sheet: 4cell_mce0_allInds_meanMotifLife
Condition	gene_type	tf_type	Time considered	total motifs	motifs in last generation	Prob. Motif persisted	Num. Motifs per gene	Mean motif lifespan	Standard dev. motif lifespan
mce0	terminal 1 cell	activator	From generation 0	31154	862	0.027669	1557.7	103.985	260.339
mce0	terminal 1 cell	inhibitor	From generation 0	9817	424	0.0431904	490.85	108.007	261.874
mce0	terminal all	activator	From generation 0	7784	478	0.061408	1556.8	133.986	312.523
mce0	terminal all	inhibitor	From generation 0	2431	21	0.00863842	486.2	84.3472	219.853
mce0	tf	activator	From generation 0	23319	846	0.0362794	1554.6	107.077	263.002
mce0	tf	inhibitor	From generation 0	7390	157	0.0212449	492.67	92.049	234.944
mce0	terminal 1 cell	activator	From generation 350	1850	143	0.0772973	92.5	117.965	209.634
mce0	terminal 1 cell	inhibitor	From generation 350	595	113	0.189916	29.75	154.501	238.474
mce0	terminal all	activator	From generation 350	512	69	0.134766	102.4	140.232	240.77
mce0	terminal all	inhibitor	From generation 350	158	6	0.0379747	31.6	104.101	197.981
mce0	tf	activator	From generation 350	1549	207	0.133635	103.27	139.04	225.16
mce0	tf	inhibitor	From generation 350	460	51	0.11087	30.67	130.974	220.787
